# Supplementary material for: The causality between gut microbiota and non-Hodgkin lymphoma: a two-sample bidirectional Mendelian randomization study
Source: Front Microbiol. 2024 May 27;15:1403825. doi: 10.3389/fmicb.2024.1403825 (PMC11163074; doi:10.3389/fmicb.2024.1403825)
Supplement: Supplementary file 1 [file Table_1.xlsx]

## Sheet: Sheet1
Supplementary Table 1. Detailed information of IVs used in MR analyses
Outcome	Exposure	SNP	Effect_allele.exposure	Other_allele.exposure	Effect_allele.outcome	Other_allele.outcome	Beta.exposure	Beta.outcome	Se.outcome	Se.exposure	Eaf.exposure	Eaf.outcome	palindromic	Pval.outcome	Pval.exposure	F
Non-Hodgkin lymphoma	class.Gammaproteobacteria.id.3303	rs11181912	G	A	G	A	-0.0579153	-0.0515062	0.0466369	0.0118796	NA	0.323542	FALSE	0.269416	9.95e-07	23.7673
		rs12404135	A	G	A	G	-0.0788843	0.0230269	0.0817654	0.0172415	NA	0.0757996	FALSE	0.778234	8.89e-06	20.9329
		rs2234691	T	C	T	C	0.0762905	0.0397678	0.0672168	0.0171962	NA	0.129566	FALSE	0.554095	8.39e-06	19.6823
		rs6706173	A	C	A	C	0.074251	0.00156468	0.0632907	0.0146392	NA	0.136676	FALSE	0.980277	1.99e-07	25.7257
		rs75101789	C	T	C	T	0.0729012	0.139075	0.0772617	0.0163003	NA	0.0869956	FALSE	0.0718538	8.79e-06	20.0023
		rs79795896	A	G	A	G	-0.15921	-0.0301105	0.103786	0.0351373	NA	0.0468782	FALSE	0.771722	7.92e-06	20.5307
		rs9494710	C	T	C	T	-0.0549673	-0.0876231	0.0468356	0.0120924	NA	0.32299	FALSE	0.0613635	4.55e-06	20.6625
	phylum.Cyanobacteria.id.1500	rs12555298	G	A	G	A	0.0974327	-0.0262255	0.0582695	0.0219351	NA	0.172992	FALSE	0.652659	8.09e-06	19.7301
		rs2585223	T	C	T	C	0.111364	-0.0330281	0.0669072	0.0247743	NA	0.121991	FALSE	0.62156	8.86e-06	20.2064
		rs584122	C	T	C	T	-0.151774	0.07736	0.0936064	0.0326827	NA	0.058906	FALSE	0.408555	4.23e-06	21.5654
		rs61972390	T	C	T	C	0.107346	0.00487437	0.063946	0.0242469	NA	0.136797	FALSE	0.939239	9.11e-06	19.6001
		rs7148504	G	T	G	T	0.0800404	-0.0939547	0.0444802	0.0176621	NA	0.400337	FALSE	0.0346625	6.62e-06	20.5369
		rs76531781	T	C	T	C	-0.231868	0.189459	0.110861	0.0493393	NA	0.0401353	FALSE	0.0874561	2.87e-06	22.0849
		rs789068	G	A	G	A	-0.111385	0.0610671	0.063057	0.0212922	NA	0.140534	FALSE	0.332824	1.57e-07	27.3661
		rs9864379	T	C	T	C	-0.138933	0.0241562	0.0613135	0.0268045	NA	0.150111	FALSE	0.693597	2.03e-07	26.8657
	order.Bifidobacteriales.id.432	rs10831953	G	A	G	A	0.0537537	0.00847981	0.0477583	0.0123746	NA	0.299041	FALSE	0.859071	9.95e-06	18.8693
		rs11655079	T	C	T	C	-0.0586146	-0.00634557	0.0557685	0.0129952	NA	0.185217	FALSE	0.909409	5.92e-06	20.3446
		rs11745923	G	T	G	T	0.0579759	-0.00943733	0.0448787	0.0121021	NA	0.393125	FALSE	0.833445	2.49e-06	22.9494
		rs12446429	T	C	T	C	0.0810099	-0.0688022	0.0564384	0.019073	NA	0.195958	FALSE	0.222818	8.53e-06	18.04
		rs12465599	A	G	A	G	0.0530218	-0.0338807	0.0437056	0.0117672	NA	0.495117	FALSE	0.43822	7.13e-06	20.3032
		rs13020688	G	A	G	A	0.0584045	-0.0892231	0.0475996	0.0122081	NA	0.303766	FALSE	0.0608681	1.57e-06	22.8872
		rs182549	C	T	C	T	0.11707	-0.0432204	0.0453807	0.0126703	NA	0.398477	FALSE	0.340896	5.94e-20	85.3717
		rs1879087	C	T	C	T	0.105039	0.0390412	0.0859954	0.0239306	NA	0.0707543	FALSE	0.649835	1.05e-06	19.2662
		rs1961273	C	T	C	T	0.0688125	-0.0465413	0.0479933	0.0131699	NA	0.295879	FALSE	0.332174	1.7e-07	27.3004
		rs4957061	T	C	T	C	0.0569873	-0.0269087	0.0444709	0.0116907	NA	0.422294	FALSE	0.545122	1.15e-06	23.7614
		rs540489	T	G	T	G	-0.0632518	-0.0324959	0.0571412	0.013817	NA	0.175833	FALSE	0.569563	5.37e-06	20.9567
		rs55888705	A	G	A	G	0.053673	-0.0465317	0.0483421	0.0120586	NA	0.280241	FALSE	0.335773	8.66e-06	19.8114
		rs6430601	T	G	T	G	0.0845099	-0.0497106	0.0670233	0.016945	NA	0.121716	FALSE	0.458274	2.46e-07	24.8732
		rs6899771	A	G	A	G	-0.0914312	-0.0421752	0.0723051	0.0202604	NA	0.1005	FALSE	0.559696	7.28e-06	20.3655
		rs7174549	C	T	C	T	0.0551726	0.0320986	0.0455334	0.0124655	NA	0.359339	FALSE	0.480843	6.87e-06	19.5898
		rs7322849	T	C	T	C	0.110676	-0.0536964	0.0765396	0.0200996	NA	0.0907474	FALSE	0.48296	1.74e-08	30.3202
		rs7588568	A	C	A	C	-0.060716	0.013297	0.0508408	0.0130605	NA	0.245847	FALSE	0.793674	3.73e-06	21.6115
		rs842356	G	A	G	A	0.0742056	-0.0448677	0.0620945	0.0163818	NA	0.151752	FALSE	0.469943	5.09e-06	20.5187
		rs857444	C	T	C	T	0.0553965	-0.0221911	0.0454499	0.0120669	NA	0.36982	FALSE	0.62537	3.82e-06	21.0752
	genus..Ruminococcusgnavusgroup.id.14376	rs11597105	A	G	A	G	0.114673	-0.0774742	0.0550753	0.0250653	NA	0.196527	FALSE	0.159518	6.95e-06	20.9303
		rs11864644	T	C	T	C	-0.139804	0.0296727	0.0692228	0.0318253	NA	0.116424	FALSE	0.668175	5.01e-06	19.2971
		rs12136548	C	T	C	T	0.0901946	0.0225096	0.0482901	0.0196476	NA	0.286505	FALSE	0.641121	3.1e-06	21.0738
		rs12989336	G	A	G	A	-0.0846861	0.0240047	0.0487712	0.0187936	NA	0.278464	FALSE	0.622584	7.12e-06	20.305
		rs13163520	G	A	G	A	-0.127377	-0.00421387	0.0564831	0.0233883	NA	0.184076	FALSE	0.94053	5.61e-08	29.6611
		rs2909242	C	A	C	A	-0.0909965	0.0954532	0.046518	0.018351	NA	0.330782	FALSE	0.0401735	7.41e-07	24.5883
		rs3124783	A	G	A	G	-0.11599	-0.0388789	0.0651252	0.0249099	NA	0.128888	FALSE	0.550516	2.67e-06	21.6818
		rs4388134	C	T	C	T	-0.0904997	0.114793	0.0487902	0.0203544	NA	0.278948	FALSE	0.0186333	9.12e-06	19.7686
		rs62167033	T	C	T	C	0.185289	-0.0810412	0.109914	0.0396295	NA	0.0406914	FALSE	0.460933	3.5e-06	21.8606
		rs78399089	T	C	T	C	0.144445	-0.0733443	0.068957	0.0326618	NA	0.114681	FALSE	0.287499	6.63e-06	19.558
		rs934940	A	C	A	C	-0.105045	0.048421	0.0639409	0.0229588	NA	0.132571	FALSE	0.448883	2.74e-06	20.9339
	genus.Bifidobacterium.id.436	rs12022129	G	A	G	A	0.0619356	-0.0422892	0.0489507	0.0138937	NA	0.276067	FALSE	0.387635	8e-06	19.872
		rs12465599	A	G	A	G	0.0535787	-0.0338807	0.0437056	0.0118217	NA	0.495117	FALSE	0.43822	6.27e-06	20.541
		rs13020688	G	A	G	A	0.0562696	-0.0892231	0.0475996	0.0122617	NA	0.303766	FALSE	0.0608681	4.07e-06	21.0593
		rs182549	C	T	C	T	0.119703	-0.0432204	0.0453807	0.0127294	NA	0.398477	FALSE	0.340896	1.28e-20	88.43
		rs1879087	C	T	C	T	0.105365	0.0390412	0.0859954	0.0240529	NA	0.0707543	FALSE	0.649835	1.45e-06	19.1892
		rs1961273	C	T	C	T	0.0674036	-0.0465413	0.0479933	0.0132319	NA	0.295879	FALSE	0.332174	3.51e-07	25.9491
		rs2491158	G	A	G	A	0.0712624	-0.062225	0.0640439	0.015983	NA	0.133316	FALSE	0.33125	8.05e-06	19.8794
		rs2686790	T	C	T	C	0.070741	0.00604171	0.0610183	0.0157926	NA	0.147549	FALSE	0.921127	7.5e-06	20.0648
		rs540489	T	G	T	G	-0.0637641	-0.0324959	0.0571412	0.0138746	NA	0.175833	FALSE	0.569563	5.19e-06	21.1209
		rs55888705	A	G	A	G	0.0546319	-0.0465317	0.0483421	0.0121139	NA	0.280241	FALSE	0.335773	6.67e-06	20.3389
		rs56108664	T	C	T	C	0.0729971	0.0103268	0.0646983	0.0157926	NA	0.128769	FALSE	0.873185	2.44e-06	21.3651
		rs5746486	T	C	T	C	-0.0536216	0.0486987	0.0449438	0.0120801	NA	0.388578	FALSE	0.278565	9e-06	19.7034
		rs62181700	G	A	G	A	-0.0624643	0.0134308	0.0508504	0.0131205	NA	0.245853	FALSE	0.791684	2.17e-06	22.6653
		rs6430601	T	G	T	G	0.0796261	-0.0497106	0.0670233	0.0170313	NA	0.121716	FALSE	0.458274	1.09e-06	21.8582
		rs7322849	T	C	T	C	0.112428	-0.0536964	0.0765396	0.0201813	NA	0.0907474	FALSE	0.48296	1.08e-08	31.0353
		rs75344046	C	T	C	T	0.232354	-0.0485029	0.1041	0.0505979	NA	0.0470906	FALSE	0.641269	4.86e-06	21.088
		rs842356	G	A	G	A	0.0730449	-0.0448677	0.0620945	0.0164531	NA	0.151752	FALSE	0.469943	8.51e-06	19.7097
		rs857444	C	T	C	T	0.0558234	-0.0221911	0.0454499	0.0121219	NA	0.36982	FALSE	0.62537	3.57e-06	21.2075
	genus.Faecalibacterium.id.2057	rs10927394	G	T	G	T	-0.232262	-0.0495848	0.160947	0.0512364	NA	0.0187787	FALSE	0.758021	7.02e-06	20.5494
		rs114946999	C	T	C	T	-0.0861565	-0.00260645	0.0659202	0.01896	NA	0.125451	FALSE	0.96846	5.7e-06	20.6489
		rs11776390	T	C	T	C	-0.078354	0.0463654	0.0881058	0.017183	NA	0.0665022	FALSE	0.598718	6.4e-06	20.7932
		rs1271565	C	T	C	T	-0.0576251	-0.0516118	0.0496856	0.0119649	NA	0.261943	FALSE	0.298912	1.3e-06	23.1955
		rs12753492	A	C	A	C	0.0641305	0.102187	0.0686428	0.0149933	NA	0.112939	FALSE	0.136571	8.8e-06	18.295
		rs2835874	T	C	T	C	-0.0866356	-0.144494	0.115692	0.0196496	NA	0.0352081	FALSE	0.211682	7.54e-06	19.4396
		rs6910935	A	G	A	G	0.134864	0.0680541	0.0914547	0.0277032	NA	0.060449	FALSE	0.456798	1.38e-06	23.6991
		rs75499067	C	T	C	T	0.227585	0.0801634	0.08299	0.0465522	NA	0.0739958	FALSE	0.334074	1.76e-06	23.9004
		rs79656633	T	C	T	C	0.145631	0.0593608	0.0732252	0.0323019	NA	0.100175	FALSE	0.417561	8.14e-06	20.3259
		rs9536330	T	C	T	C	-0.048317	-0.0448018	0.0438194	0.010797	NA	0.474199	FALSE	0.306582	5.33e-06	20.0259
	genus.LachnospiraceaeUCG010.id.11330	rs10414815	T	C	T	C	0.10453	0.0919328	0.10395	0.0230253	NA	0.046033	FALSE	0.376484	4.24e-06	20.6096
		rs11192447	A	G	A	G	0.126592	-0.137466	0.0998255	0.024345	NA	0.0501212	FALSE	0.168493	4.69e-07	27.0392
		rs12346653	C	T	C	T	0.0657686	-0.051218	0.0535996	0.0139569	NA	0.209929	FALSE	0.339292	2.7e-06	22.2053
		rs17730011	G	A	G	A	-0.0702357	0.00891819	0.0537217	0.015706	NA	0.215891	FALSE	0.868151	7.85e-06	19.9979
		rs2833528	C	T	C	T	-0.0562148	-0.000494347	0.0451766	0.0127763	NA	0.372379	FALSE	0.991269	9.92e-06	19.3594
		rs336138	G	T	G	T	0.0779543	-0.116732	0.0681423	0.0171865	NA	0.115208	FALSE	0.0867002	7.48e-06	20.5733
		rs4576377	A	C	A	C	-0.0572001	-0.000910841	0.0454595	0.0127043	NA	0.367835	FALSE	0.984014	7.63e-06	20.2718
		rs72894957	G	A	G	A	0.222263	-0.295049	0.147814	0.0486425	NA	0.0225019	FALSE	0.0459251	5.68e-06	20.8786
		rs74315802	G	T	G	T	0.0867262	-0.0366261	0.0569964	0.0183477	NA	0.186896	FALSE	0.520481	3.19e-06	22.3428
		rs9981767	A	C	A	C	0.0655062	-0.044285	0.0498021	0.0131994	NA	0.259344	FALSE	0.373885	9.96e-07	24.6295
	genus.Sellimonas.id.14369	rs113379006	T	C	T	C	-0.162759	-0.0966282	0.0582914	0.0357025	NA	0.175571	FALSE	0.0973823	7.21e-06	20.7822
		rs13417181	T	C	T	C	0.166509	0.0733549	0.0520447	0.0337521	NA	0.263431	FALSE	0.158699	7.62e-07	24.3374
		rs17657328	C	T	C	T	0.114571	0.0773297	0.0446827	0.0253618	NA	0.393126	FALSE	0.0835161	8.25e-06	20.4077
		rs2016057	A	C	A	C	-0.125878	-0.038528	0.0449961	0.0256153	NA	0.385948	FALSE	0.391859	1.03e-06	24.1489
		rs2187447	A	C	A	C	0.243457	0.100004	0.0913804	0.0527695	NA	0.0597581	FALSE	0.273793	3.98e-06	21.2852
		rs2371572	A	C	A	C	0.127349	0.0599088	0.0439095	0.0250862	NA	0.46659	FALSE	0.172451	4.46e-07	25.7703
		rs41816	A	G	A	G	0.132201	0.10804	0.0476604	0.0291087	NA	0.301844	FALSE	0.0233986	8.39e-06	20.6265
		rs553697	T	C	T	C	-0.153767	0.0131788	0.056794	0.0339099	NA	0.186264	FALSE	0.816503	6.13e-06	20.5625
		rs56203279	T	C	T	C	-0.124045	-0.0322582	0.0461656	0.0269115	NA	0.334769	FALSE	0.484709	3.72e-06	21.2463
Follicular lymphoma	order.Pasteurellales.id.3688	rs10965428	C	A	C	A	-0.119902	-0.0451272	0.0900792	0.0258219	NA	0.0562215	FALSE	0.616391	4.29e-06	21.5614
		rs111582866	G	A	G	A	-0.113957	0.079415	0.0741043	0.0256403	NA	0.0877582	FALSE	0.28387	7.07e-06	19.7532
		rs12050685	A	G	A	G	-0.0670948	-0.0349263	0.0461908	0.015239	NA	0.280272	FALSE	0.44957	9.19e-06	19.385
		rs16970009	A	G	A	G	0.187381	-0.226634	0.150332	0.0429572	NA	0.0199829	FALSE	0.131667	7.32e-06	19.0275
		rs35510	A	G	A	G	0.122729	0.0662567	0.103234	0.0264958	NA	0.0424255	FALSE	0.520996	4.02e-06	21.4557
		rs4822728	T	C	T	C	0.0685479	-0.0390283	0.0416249	0.0149032	NA	0.483195	FALSE	0.348441	4.72e-06	21.1557
		rs6972479	A	G	A	G	-0.0781862	0.0166684	0.051384	0.0175366	NA	0.205804	FALSE	0.745643	7.75e-06	19.8779
		rs72756943	G	A	G	A	0.13988	-0.0114399	0.0835242	0.0303029	NA	0.0662783	FALSE	0.891058	3.35e-06	21.308
		rs73139353	A	C	A	C	-0.222573	0.0951522	0.0734071	0.0484634	NA	0.0880087	FALSE	0.194897	8.71e-06	21.0919
		rs76022354	C	T	C	T	0.24289	0.0296162	0.096367	0.0500406	NA	0.0492892	FALSE	0.758595	1.83e-06	23.5599
		rs78909003	T	C	T	C	-0.241159	0.138236	0.0904117	0.0498372	NA	0.0548835	FALSE	0.126275	2.05e-06	23.4154
		rs9382510	C	T	C	T	-0.0881865	-0.00592828	0.0475081	0.0169965	NA	0.265418	FALSE	0.900694	2.48e-07	26.9207
		rs9895850	T	C	T	C	-0.176406	0.182484	0.100867	0.041017	NA	0.0440116	FALSE	0.0704271	9.08e-06	18.497
		rs9938097	T	C	T	C	-0.0710386	0.0219062	0.0427379	0.0158024	NA	0.388512	FALSE	0.608251	8.23e-06	20.2088
	genus.Alistipes.id.968	rs1107244	G	A	G	A	0.0758558	-0.114649	0.0774641	0.0171182	NA	0.0775125	FALSE	0.138865	3.59e-06	19.6363
		rs11769002	G	A	G	A	-0.0528793	0.0148403	0.042174	0.0109389	NA	0.414183	FALSE	0.724927	1.45e-06	23.3683
		rs11958296	A	G	A	G	-0.0981222	0.244115	0.100884	0.0218272	NA	0.0446531	FALSE	0.015531	9.3e-06	20.2087
		rs12990744	C	T	C	T	-0.0776618	0.016919	0.0683192	0.0172986	NA	0.103781	FALSE	0.804408	8.21e-06	20.1556
		rs1689282	A	C	A	C	-0.0520061	0.0780239	0.0444946	0.0113942	NA	0.323739	FALSE	0.079506	5.28e-06	20.8325
		rs2290844	C	T	C	T	0.0813969	-0.0737508	0.0661764	0.0191632	NA	0.114049	FALSE	0.265083	9.1e-06	18.0418
		rs2450745	A	C	A	C	-0.080524	0.0713657	0.080628	0.0184702	NA	0.0698754	FALSE	0.37609	7.12e-06	19.0068
		rs2875322	T	C	T	C	-0.0580945	-0.095662	0.055532	0.0131432	NA	0.169544	FALSE	0.0849513	8.78e-06	19.5373
		rs34417064	A	G	A	G	-0.048202	-0.0258637	0.0417253	0.0106868	NA	0.451141	FALSE	0.535353	7.01e-06	20.3437
		rs4810359	A	G	A	G	-0.0652428	0.0182087	0.0634973	0.0146155	NA	0.122878	FALSE	0.774294	7.5e-06	19.9267
		rs62576416	T	C	T	C	0.0492647	-0.021984	0.0428814	0.0109733	NA	0.382124	FALSE	0.608181	7.5e-06	20.1557
		rs7129639	C	A	C	A	-0.0524955	0.0193993	0.0442411	0.0109584	NA	0.33264	FALSE	0.66103	1.78e-06	22.9484
		rs8130320	A	G	A	G	-0.049002	0.0664183	0.0418436	0.010717	NA	0.559326	FALSE	0.112445	4.84e-06	20.9064
	genus.Catenibacterium.id.2153	rs12404911	C	T	C	T	0.140717	0.0188487	0.0532438	0.0304142	NA	0.185344	FALSE	0.723334	2.8e-06	21.4063
		rs212393	G	A	G	A	-0.135254	-0.0156882	0.0512437	0.0286209	NA	0.207522	FALSE	0.75949	3.62e-06	22.3323
		rs73128290	A	G	A	G	0.129726	0.05169	0.0452368	0.0284563	NA	0.300456	FALSE	0.253183	4.29e-06	20.7826
		rs7742829	C	T	C	T	0.11411	0.0910231	0.0417289	0.0251099	NA	0.437383	FALSE	0.0291615	5.61e-06	20.6518
	genus.Coprobacter.id.949	rs11532348	C	T	C	T	-0.103931	0.0424092	0.0583959	0.0226826	NA	0.149863	FALSE	0.467693	5.71e-06	20.9942
		rs12684609	T	C	T	C	0.100827	-0.0155492	0.0526481	0.0220366	NA	0.196255	FALSE	0.767733	6.1e-06	20.9345
		rs12996055	A	C	A	C	0.0921817	-0.0544984	0.0473762	0.0209405	NA	0.268394	FALSE	0.250007	8.08e-06	19.3783
		rs143662916	C	T	C	T	0.253264	-0.20297	0.123288	0.0540141	NA	0.0293866	FALSE	0.0996988	3.07e-06	21.9853
		rs189356	G	A	G	A	0.0781125	-0.0279232	0.0421675	0.0171916	NA	0.57173	FALSE	0.507844	6.26e-06	20.6446
		rs213863	C	T	C	T	-0.0887412	-0.00563648	0.0431288	0.0188377	NA	0.359724	FALSE	0.896021	2.35e-06	22.1918
		rs28402691	T	C	T	C	0.110695	-0.0234255	0.0585668	0.0251199	NA	0.147648	FALSE	0.689173	9.56e-06	19.4188
		rs305411	A	G	A	G	0.129218	-0.022086	0.0688897	0.0264518	NA	0.102354	FALSE	0.748514	1.01e-06	23.8638
		rs3828477	G	T	G	T	-0.091218	-0.00695154	0.0437705	0.019569	NA	0.34317	FALSE	0.873812	2.89e-06	21.7281
		rs72821405	T	C	T	C	-0.147365	0.16881	0.073588	0.0319978	NA	0.0885544	FALSE	0.0217916	4.76e-06	21.2105
		rs74919520	G	A	G	A	0.125703	0.0316967	0.0668148	0.0276296	NA	0.108177	FALSE	0.635218	5.76e-06	20.6987
	genus.Haemophilus.id.3698	rs10781340	G	A	G	A	0.0948915	-0.0702173	0.0629002	0.0203221	NA	0.125796	FALSE	0.264281	4.32e-06	21.8031
		rs111582866	G	A	G	A	-0.124265	0.079415	0.0741043	0.026016	NA	0.0877582	FALSE	0.28387	1.27e-06	22.8149
		rs35509	G	A	G	A	0.128249	0.0589357	0.102687	0.0268779	NA	0.0428566	FALSE	0.566012	2.01e-06	22.7676
		rs4822728	T	C	T	C	0.0705861	-0.0390283	0.0416249	0.0151388	NA	0.483195	FALSE	0.348441	3.48e-06	21.7399
		rs76022354	C	T	C	T	0.244638	0.0296162	0.096367	0.0505504	NA	0.0492892	FALSE	0.758595	1.83e-06	23.4205
		rs78909003	T	C	T	C	-0.246256	0.138236	0.0904117	0.0503924	NA	0.0548835	FALSE	0.126275	1.67e-06	23.8805
		rs9328464	T	C	T	C	0.0723095	-0.0248066	0.0417242	0.0148799	NA	0.445103	FALSE	0.552154	1.42e-06	23.615
		rs9382510	C	T	C	T	-0.093521	-0.00592828	0.0475081	0.0172649	NA	0.265418	FALSE	0.900694	7.12e-08	29.3422
		rs9895850	T	C	T	C	-0.192957	0.182484	0.100867	0.0416755	NA	0.0440116	FALSE	0.0704271	2.14e-06	21.4367
	genus.RuminococcaceaeNK4A214group.id.11358	rs10178772	G	T	G	T	0.0714394	0.0437567	0.0629991	0.0162124	NA	0.124559	FALSE	0.487331	7.72e-06	19.417
		rs11241747	C	T	C	T	0.0533858	0.0108262	0.0456047	0.0120035	NA	0.306538	FALSE	0.812353	6.59e-06	19.7806
		rs11586410	G	A	G	A	-0.0863422	0.110014	0.0578181	0.0169937	NA	0.158111	FALSE	0.0570703	3.66e-07	25.8149
		rs11704699	G	T	G	T	-0.0899695	0.00011495	0.0683029	0.0184752	NA	0.103902	FALSE	0.998657	8.71e-07	23.7143
		rs12642039	T	C	T	C	-0.0553003	0.125822	0.0422315	0.0119397	NA	0.363031	FALSE	0.00288875	3.43e-06	21.4519
		rs12731	A	G	A	G	-0.0527684	0.0272539	0.0429014	0.0115053	NA	0.378329	FALSE	0.525254	4.87e-06	21.0353
		rs13087692	T	G	T	G	0.0574623	-0.0710585	0.0454495	0.012594	NA	0.297341	FALSE	0.117944	8.69e-06	20.8181
		rs136761	G	A	G	A	-0.0587521	0.0510156	0.04323	0.0119155	NA	0.363912	FALSE	0.237961	8.15e-07	24.3122
		rs147475196	A	G	A	G	-0.133769	0.100192	0.0675612	0.0295196	NA	0.106099	FALSE	0.13808	4.72e-06	20.5347
		rs35559912	T	C	T	C	-0.0925071	0.124335	0.0642577	0.0203674	NA	0.120817	FALSE	0.0529968	4.89e-06	20.6291
		rs4814689	C	T	C	T	-0.1083	-0.0426993	0.100571	0.0230708	NA	0.0447481	FALSE	0.671149	4.55e-06	22.036
		rs5994253	A	G	A	G	-0.0811302	-0.0197768	0.0593665	0.0157621	NA	0.142605	FALSE	0.739037	2.35e-07	26.4934
		rs62027366	T	C	T	C	0.0615389	0.0438694	0.0516358	0.0137612	NA	0.202864	FALSE	0.395551	6.58e-06	19.9981
		rs6681678	C	T	C	T	-0.100174	0.0109892	0.116065	0.024	NA	0.03346	FALSE	0.924568	9.05e-06	17.4216
		rs7573569	T	C	T	C	0.107739	0.0393234	0.086975	0.0233638	NA	0.0603473	FALSE	0.65118	3.23e-06	21.2645
Diffuse large B-cell lymphoma	family.Desulfovibrionaceae.id.3169	rs112381107	C	T	C	T	0.211435	0.102325	0.0924062	0.0456962	NA	0.0636134	FALSE	0.268147	2.82e-06	21.409
		rs11599763	T	C	T	C	-0.0555931	-0.0176673	0.0450362	0.0117493	NA	0.407341	FALSE	0.694844	2.5e-06	22.3879
		rs17791387	A	G	A	G	-0.0729251	-0.0589699	0.0751582	0.0154381	NA	0.095059	FALSE	0.432682	2.1e-06	22.3135
		rs2692012	A	G	A	G	0.114231	0.171157	0.0963828	0.0253568	NA	0.055094	FALSE	0.0757652	1.56e-06	20.2944
		rs2838334	G	A	G	A	0.0571419	-0.046829	0.0462936	0.012423	NA	0.343995	FALSE	0.311745	3.82e-06	21.1572
		rs3935584	C	T	C	T	-0.0525838	0.00673558	0.0442842	0.0115757	NA	0.533546	FALSE	0.879109	6.78e-06	20.6351
		rs4506934	C	T	C	T	-0.0943381	-0.0418532	0.0682089	0.020138	NA	0.117654	FALSE	0.539477	3.16e-06	21.9453
		rs6058181	C	T	C	T	0.0834742	0.109698	0.0597272	0.0166111	NA	0.163504	FALSE	0.0662628	2.7e-07	25.2528
		rs72647048	T	C	T	C	-0.0770089	-0.039646	0.0696888	0.017089	NA	0.112291	FALSE	0.569423	9.61e-06	20.307
		rs9928243	C	A	C	A	-0.0541732	-0.000394461	0.0443044	0.0117819	NA	0.474314	FALSE	0.992896	4.48e-06	21.1417
	genus.Alistipes.id.968	rs1107244	G	A	G	A	0.0758558	0.00743447	0.0823657	0.0171182	NA	0.0775908	FALSE	0.928079	3.59e-06	19.6363
		rs11769002	G	A	G	A	-0.0528793	0.0223221	0.0447077	0.0109389	NA	0.414327	FALSE	0.617575	1.45e-06	23.3683
		rs11958296	A	G	A	G	-0.0981222	0.023939	0.107971	0.0218272	NA	0.0446044	FALSE	0.824534	9.3e-06	20.2087
		rs12990744	C	T	C	T	-0.0776618	0.0344961	0.0722268	0.0172986	NA	0.10372	FALSE	0.632929	8.21e-06	20.1556
		rs1689282	A	C	A	C	-0.0520061	0.00218598	0.0472227	0.0113942	NA	0.323709	FALSE	0.963079	5.28e-06	20.8325
		rs2290844	C	T	C	T	0.0813969	-0.051265	0.0706391	0.0191632	NA	0.114127	FALSE	0.468003	9.1e-06	18.0418
		rs2450745	A	C	A	C	-0.080524	-0.0649708	0.0857402	0.0184702	NA	0.0698114	FALSE	0.448592	7.12e-06	19.0068
		rs2875322	T	C	T	C	-0.0580945	0.0972565	0.0586508	0.0131432	NA	0.169519	FALSE	0.0972702	8.78e-06	19.5373
		rs34417064	A	G	A	G	-0.048202	0.0352044	0.0441653	0.0106868	NA	0.451258	FALSE	0.42539	7.01e-06	20.3437
		rs4810359	A	G	A	G	-0.0652428	0.0622182	0.0671827	0.0146155	NA	0.12282	FALSE	0.354392	7.5e-06	19.9267
		rs62576416	T	C	T	C	0.0492647	-0.0288689	0.0455268	0.0109733	NA	0.382268	FALSE	0.52601	7.5e-06	20.1557
		rs7129639	C	A	C	A	-0.0524955	0.0692077	0.0469111	0.0109584	NA	0.332564	FALSE	0.140133	1.78e-06	22.9484
		rs8130320	A	G	A	G	-0.049002	0.090478	0.0443205	0.010717	NA	0.559174	FALSE	0.041206	4.84e-06	20.9064
	genus.Bilophila.id.3170	rs11069458	T	C	T	C	-0.0680947	0.0237217	0.0566783	0.015503	NA	0.186451	FALSE	0.675557	7.72e-06	19.2928
		rs1241171	G	A	G	A	-0.0692654	-0.0346115	0.0623162	0.0150148	NA	0.143898	FALSE	0.578609	4.24e-06	21.281
		rs1571225	C	T	C	T	0.0826826	0.0814858	0.0592804	0.0170621	NA	0.165377	FALSE	0.169261	1.12e-06	23.4834
		rs1969927	G	A	G	A	0.0564589	-0.0106339	0.0468424	0.0126935	NA	0.334677	FALSE	0.820412	9.07e-06	19.7835
		rs2728491	G	T	G	T	-0.0627416	-0.0930319	0.0517492	0.0139456	NA	0.237277	FALSE	0.0722171	6.33e-06	20.2411
		rs3827020	C	T	C	T	0.0766479	0.0981868	0.055745	0.0160642	NA	0.196273	FALSE	0.078179	1.79e-06	22.7657
		rs4798126	G	A	G	A	0.073288	0.101018	0.0556899	0.016799	NA	0.197384	FALSE	0.0696867	7.15e-06	19.0327
		rs542415	T	C	T	C	-0.0613623	-0.0133261	0.0451374	0.0133436	NA	0.390073	FALSE	0.767816	4.71e-06	21.1474
		rs60178956	G	A	G	A	-0.0624818	-0.0709698	0.0522095	0.0141485	NA	0.227055	FALSE	0.174043	8.06e-06	19.5023
		rs6793291	C	A	C	A	0.112729	0.114475	0.100477	0.0241633	NA	0.052227	FALSE	0.254572	3.11e-06	21.765
		rs72676854	T	C	T	C	0.123209	-0.119436	0.100762	0.026882	NA	0.051852	FALSE	0.235888	5.62e-06	21.0067
		rs7802841	C	A	C	A	0.0670097	-0.0640411	0.0481225	0.0137701	NA	0.302485	FALSE	0.183257	1.77e-06	23.6812
		rs9899990	A	G	A	G	-0.102702	-0.199086	0.0798141	0.0233878	NA	0.084447	FALSE	0.012618	9.07e-06	19.2833
	genus.RuminococcaceaeUCG011.id.11368	rs10274562	C	T	C	T	0.110917	-0.0294937	0.0452496	0.0244556	NA	0.380534	FALSE	0.514529	6.5e-06	20.5704
		rs12636310	G	A	G	A	0.132725	0.00268663	0.0507711	0.0282037	NA	0.252441	FALSE	0.957798	2.81e-06	22.1461
		rs12724320	C	T	C	T	-0.120881	0.0115696	0.0451051	0.0249229	NA	0.38291	FALSE	0.797562	1.52e-06	23.5243
		rs1416041	A	C	A	C	-0.182339	0.0902943	0.0542458	0.0339898	NA	0.209468	FALSE	0.0960041	7.04e-08	28.7781
		rs2729556	C	T	C	T	-0.109097	0.0266945	0.0442821	0.0233699	NA	0.478417	FALSE	0.546623	3.19e-06	21.7928
		rs4490371	T	C	T	C	-0.111816	0.0356937	0.0449545	0.0248963	NA	0.414579	FALSE	0.427198	7.75e-06	20.1717
		rs79113084	C	T	C	T	-0.152166	0.0684167	0.07094	0.0317519	NA	0.108094	FALSE	0.33483	2.06e-06	22.9664
		rs9729514	A	G	A	G	0.184934	-0.073423	0.0761574	0.0394616	NA	0.092964	FALSE	0.334998	2.37e-06	21.9625
Marginal zone B-cell lymphoma	order.Gastranaerophilales.id.1591	rs11150282	T	C	T	C	0.098235	0.0626241	0.0458651	0.0197127	NA	0.360187	FALSE	0.172128	7.36e-07	24.8337
		rs113884518	T	C	T	C	-0.20591	0.13875	0.141141	0.0455376	NA	0.0242377	FALSE	0.32558	7.74e-06	20.4463
		rs28678345	T	C	T	C	0.213083	0.141594	0.103885	0.0471377	NA	0.049181	FALSE	0.17289	8.06e-06	20.4344
		rs367480	G	A	G	A	-0.0841649	0.0484153	0.0458615	0.0185948	NA	0.358557	FALSE	0.291112	7.52e-06	20.4871
		rs4129395	G	A	G	A	0.0904264	0.0185431	0.0440376	0.0185253	NA	0.486089	FALSE	0.673701	1.22e-06	23.8264
		rs789069	A	C	A	C	-0.10413	-0.0673127	0.0635062	0.0234459	NA	0.14048	FALSE	0.289172	6.5e-06	19.725
		rs79790072	T	C	T	C	0.226103	0.117254	0.12826	0.0488017	NA	0.0307832	FALSE	0.360615	3.54e-06	21.4655
		rs8028558	A	G	A	G	0.08346	0.037571	0.0459473	0.0188504	NA	0.357612	FALSE	0.41353	9.78e-06	19.6027
		rs9864379	T	C	T	C	-0.160521	-0.000950633	0.0618228	0.0292752	NA	0.150105	FALSE	0.987732	4.66e-08	30.0653
	family.Streptococcaceae.id.1850	rs10028567	C	T	C	T	-0.0934027	-0.00350223	0.0677512	0.0190343	NA	0.121203	FALSE	0.958774	3.72e-06	24.0792
		rs11110281	T	C	T	C	-0.130554	-0.0771979	0.101046	0.0225943	NA	0.0483603	FALSE	0.444873	1.4e-08	33.3874
		rs16950051	A	G	A	G	0.107008	-0.0394022	0.0900781	0.0236973	NA	0.0651331	FALSE	0.661805	5.34e-06	20.3907
		rs2370083	G	T	G	T	-0.0842751	0.14122	0.0899164	0.0184509	NA	0.0643581	FALSE	0.116282	4.26e-06	20.8623
		rs28718126	A	G	A	G	0.109069	0.0218427	0.124069	0.0246868	NA	0.0322629	FALSE	0.860252	9.41e-06	19.5198
		rs2952251	A	G	A	G	-0.0639298	-0.0576868	0.0526081	0.0126525	NA	0.226858	FALSE	0.272842	3.72e-07	25.5303
		rs35344081	G	A	G	A	0.0609349	-0.0606479	0.0498952	0.0129703	NA	0.262582	FALSE	0.224174	2.64e-06	22.0714
		rs4968759	A	G	A	G	-0.0544035	0.101424	0.0441596	0.0111271	NA	0.485256	FALSE	0.0216327	8.92e-07	23.9049
		rs57646748	G	A	G	A	-0.088021	0.0779288	0.113967	0.019876	NA	0.0383215	FALSE	0.49411	7.88e-06	19.6117
		rs6806351	T	C	T	C	-0.0619209	-0.0119987	0.0533555	0.0135744	NA	0.219111	FALSE	0.822071	6.94e-06	20.8082
		rs72739637	A	G	A	G	0.0927983	-0.122704	0.0921607	0.0192021	NA	0.0629049	FALSE	0.183053	1.82e-06	23.3552
		rs77558518	A	G	A	G	-0.104239	-0.0053999	0.0754907	0.022806	NA	0.0957703	FALSE	0.942975	3.72e-06	20.891
		rs77968078	G	A	G	A	-0.0993013	0.0212745	0.0919232	0.0224788	NA	0.059973	FALSE	0.816974	7.93e-06	19.5149
		rs7916711	A	G	A	G	0.0959639	0.040906	0.0637112	0.021545	NA	0.139113	FALSE	0.52084	6.33e-06	19.8391
		rs957755	T	G	T	G	-0.0642449	-0.0348349	0.0633544	0.0142702	NA	0.139325	FALSE	0.582428	7.42e-06	20.2682
		rs9903102	C	A	C	A	-0.0693015	0.0297743	0.0552071	0.0154096	NA	0.201107	FALSE	0.589666	4.92e-06	20.2256
	family.Veillonellaceae.id.2172	rs111810795	C	T	C	T	-0.0867108	0.00578696	0.0743575	0.0180573	NA	0.0979145	FALSE	0.937966	1.73e-06	23.0589
		rs114889439	A	G	A	G	-0.253809	-0.108514	0.123478	0.0539169	NA	0.0337285	FALSE	0.379503	6.19e-06	22.1597
		rs11700976	C	A	C	A	0.0503337	-0.0342274	0.0441233	0.0113763	NA	0.49393	FALSE	0.437913	9.25e-06	19.5756
		rs12186441	G	A	G	A	0.208096	0.00747261	0.109206	0.0453999	NA	0.0425615	FALSE	0.945446	4.53e-06	21.0096
		rs12668619	A	G	A	G	0.055301	0.033453	0.0470362	0.0117654	NA	0.329287	FALSE	0.476948	2.57e-06	22.093
		rs12741784	C	T	C	T	-0.0621452	-0.0806998	0.0504071	0.0119266	NA	0.256304	FALSE	0.109386	1.28e-07	27.1507
		rs1442060	G	A	G	A	-0.0514024	-0.00854676	0.0444928	0.0112125	NA	0.541406	FALSE	0.847669	4.51e-06	21.0168
		rs1693340	T	C	T	C	0.0818934	0.135932	0.0855693	0.018245	NA	0.0725005	FALSE	0.112158	9.25e-06	20.147
		rs2175069	A	G	A	G	-0.0526752	-0.00567821	0.0455713	0.0114886	NA	0.373517	FALSE	0.90084	4.64e-06	21.0221
		rs2561116	T	G	T	G	-0.083617	0.00265476	0.0940411	0.0187159	NA	0.0582641	FALSE	0.977479	7.89e-06	19.9603
		rs2585520	G	T	G	T	-0.0904972	-0.033042	0.113928	0.0200428	NA	0.0385121	FALSE	0.771797	5.27e-06	20.387
		rs4263802	G	A	G	A	0.050942	0.0193926	0.0467732	0.0114921	NA	0.328544	FALSE	0.678428	7.45e-06	19.6495
		rs4461038	A	G	A	G	-0.0554965	0.00273365	0.0484866	0.0119467	NA	0.291082	FALSE	0.955039	3.73e-06	21.5791
		rs4797169	T	C	T	C	0.0587799	-0.101813	0.0516702	0.0128297	NA	0.236519	FALSE	0.0487877	4.49e-06	20.9907
		rs61264131	A	C	A	C	0.202367	-0.0414028	0.0750643	0.0464388	NA	0.0963092	FALSE	0.581247	6.75e-06	18.9897
		rs6692542	A	G	A	G	0.0534397	-0.0154425	0.0463034	0.0118254	NA	0.368031	FALSE	0.738751	8.68e-06	20.422
		rs6909981	C	T	C	T	-0.0638697	-0.00435459	0.06693	0.0141765	NA	0.121509	FALSE	0.948125	5.48e-06	20.2979
		rs79535861	A	C	A	C	0.100666	-0.174587	0.0773946	0.0207016	NA	0.0903569	FALSE	0.024083	1.58e-06	23.6462
		rs9345168	C	A	C	A	0.0509102	0.0116169	0.0443367	0.0113253	NA	0.441257	FALSE	0.79331	8.49e-06	20.2074
	genus..Eubacteriumruminantiumgroup.id.11340	rs10131724	A	C	A	C	-0.199832	-0.0699593	0.0743382	0.0414577	NA	0.099319	FALSE	0.346656	2.39e-06	23.2338
		rs10923018	G	A	G	A	0.0726438	0.024105	0.0446759	0.0160924	NA	0.579804	FALSE	0.589506	6.8e-06	20.3777
		rs11637981	G	T	G	T	-0.073258	0.0103448	0.0443184	0.0160888	NA	0.557006	FALSE	0.815435	5.44e-06	20.733
		rs13025464	T	C	T	C	-0.0737077	0.0181206	0.0449887	0.0163786	NA	0.402827	FALSE	0.68711	6.97e-06	20.2523
		rs139749	C	T	C	T	-0.0845439	-0.0244756	0.0466388	0.0171791	NA	0.341188	FALSE	0.59973	8.59e-07	24.2195
		rs16891896	G	A	G	A	-0.174787	0.139245	0.0791551	0.0390573	NA	0.0852411	FALSE	0.0785543	2.38e-06	20.0269
		rs17519472	C	T	C	T	0.107804	-0.0443191	0.0642147	0.0233984	NA	0.139271	FALSE	0.490087	4.7e-06	21.2275
		rs209813	G	A	G	A	-0.103488	0.111072	0.06256	0.0236391	NA	0.144663	FALSE	0.0758228	9.23e-06	19.1655
		rs2116427	A	G	A	G	0.0911461	0.0721364	0.050607	0.0182353	NA	0.255001	FALSE	0.154034	4.67e-07	24.9833
		rs2229917	A	G	A	G	0.153538	-0.253846	0.110074	0.0323922	NA	0.042186	FALSE	0.0211028	2.16e-06	22.4673
		rs2418654	C	T	C	T	-0.0748879	-0.0481384	0.0450569	0.0165852	NA	0.432458	FALSE	0.285344	6.17e-06	20.3884
		rs2817174	C	T	C	T	-0.0734306	0.0522258	0.0450388	0.0163687	NA	0.396195	FALSE	0.246223	7.87e-06	20.1246
		rs57340348	T	C	T	C	-0.0979429	-0.0362892	0.0551791	0.0212166	NA	0.202098	FALSE	0.510755	4.93e-06	21.3106
		rs606117	A	G	A	G	0.0833243	-0.0120651	0.0494623	0.018056	NA	0.2727	FALSE	0.807289	4.82e-06	21.2961
		rs6676699	G	T	G	T	-0.0888124	-0.0692295	0.0482791	0.0196447	NA	0.300203	FALSE	0.151589	6.38e-06	20.4388
		rs7000472	A	G	A	G	-0.0762282	0.0901245	0.0447599	0.016523	NA	0.416412	FALSE	0.0440606	4.07e-06	21.284
		rs72836424	C	T	C	T	-0.139825	-0.114921	0.0701184	0.030069	NA	0.111501	FALSE	0.101224	2.62e-06	21.6237
		rs73139629	A	C	A	C	-0.115098	0.054897	0.0759882	0.0247909	NA	0.0914222	FALSE	0.470023	5.36e-06	21.555
	genus.RuminococcaceaeNK4A214group.id.11358	rs10178772	G	T	G	T	0.0714394	-0.00186976	0.0667093	0.0162124	NA	0.124536	FALSE	0.977639	7.72e-06	19.417
		rs11241747	C	T	C	T	0.0533858	0.0997113	0.048376	0.0120035	NA	0.306501	FALSE	0.0392871	6.59e-06	19.7806
		rs11586410	G	A	G	A	-0.0863422	0.0298283	0.0611674	0.0169937	NA	0.158164	FALSE	0.625798	3.66e-07	25.8149
		rs11704699	G	T	G	T	-0.0899695	-0.0161167	0.0724264	0.0184752	NA	0.10379	FALSE	0.823905	8.71e-07	23.7143
		rs12642039	T	C	T	C	-0.0553003	-0.0239031	0.0457499	0.0119397	NA	0.362931	FALSE	0.60134	3.43e-06	21.4519
		rs12731	A	G	A	G	-0.0527684	0.00776337	0.0454735	0.0115053	NA	0.378234	FALSE	0.864442	4.87e-06	21.0353
		rs13087692	T	G	T	G	0.0574623	0.0123193	0.0482051	0.012594	NA	0.297463	FALSE	0.79829	8.69e-06	20.8181
		rs136761	G	A	G	A	-0.0587521	0.034853	0.0459649	0.0119155	NA	0.363837	FALSE	0.4483	8.15e-07	24.3122
		rs147475196	A	G	A	G	-0.133769	-0.194922	0.0748544	0.0295196	NA	0.106017	FALSE	0.00921404	4.72e-06	20.5347
		rs35559912	T	C	T	C	-0.0925071	0.0947259	0.0680316	0.0203674	NA	0.120912	FALSE	0.163807	4.89e-06	20.6291
		rs4814689	C	T	C	T	-0.1083	0.0282761	0.107742	0.0230708	NA	0.0447403	FALSE	0.792981	4.55e-06	22.036
		rs5994253	A	G	A	G	-0.0811302	0.0919958	0.0627672	0.0157621	NA	0.142528	FALSE	0.142739	2.35e-07	26.4934
		rs62027366	T	C	T	C	0.0615389	0.102894	0.0547826	0.0137612	NA	0.202872	FALSE	0.0603518	6.58e-06	19.9981
		rs6681678	C	T	C	T	-0.100174	0.0936466	0.122402	0.024	NA	0.033502	FALSE	0.444226	9.05e-06	17.4216
		rs7573569	T	C	T	C	0.107739	0.0304042	0.0920289	0.0233638	NA	0.0602721	FALSE	0.741116	3.23e-06	21.2645
Mantle cell lymphoma	class.Clostridia.id.1859	rs10774377	A	G	A	G	0.052659	-0.0715788	0.0987369	0.0113858	NA	0.434575	FALSE	0.468485	3.24e-06	21.3902
		rs112334273	G	A	G	A	0.0641008	-0.0323821	0.108872	0.0127404	NA	0.277187	FALSE	0.766136	3.81e-07	25.3141
		rs13105690	T	C	T	C	-0.0529097	-0.148562	0.109298	0.011818	NA	0.285409	FALSE	0.17407	8.78e-06	20.044
		rs13179700	T	C	T	C	0.0511937	-0.0781988	0.103884	0.0109569	NA	0.344514	FALSE	0.451599	3.37e-06	21.8303
		rs1842454	G	A	G	A	-0.0547202	0.114604	0.126588	0.0127338	NA	0.187255	FALSE	0.365289	8.72e-06	18.4662
		rs2273429	A	G	A	G	-0.0724037	0.19219	0.161544	0.0153105	NA	0.105225	FALSE	0.234161	4.52e-06	22.3637
		rs6797343	G	T	G	T	0.0592279	-0.111497	0.124033	0.0134556	NA	0.190131	FALSE	0.36869	9.36e-06	19.3751
		rs6814436	T	C	T	C	0.0739995	-0.0954429	0.139626	0.0150815	NA	0.14143	FALSE	0.494253	9.65e-07	24.0751
		rs6815608	T	C	T	C	0.103803	0.0419451	0.137484	0.0210883	NA	0.150857	FALSE	0.760297	4.02e-07	24.2292
		rs72738886	T	C	T	C	0.086617	-0.126584	0.187383	0.0190393	NA	0.0752659	FALSE	0.499334	8.24e-06	20.6969
		rs72915163	T	C	T	C	-0.0581025	0.249948	0.119708	0.0120557	NA	0.219233	FALSE	0.0368002	1.34e-06	23.2275
		rs76767978	G	A	G	A	0.0698882	-0.189895	0.139615	0.0156319	NA	0.150777	FALSE	0.173789	8.4e-06	19.9888
	genus.Bifidobacterium.id.436	rs12022129	G	A	G	A	0.0619356	-0.0923789	0.109266	0.0138937	NA	0.276083	FALSE	0.397862	8e-06	19.872
		rs12465599	A	G	A	G	0.0535787	-0.132169	0.0982122	0.0118217	NA	0.495117	FALSE	0.178383	6.27e-06	20.541
		rs13020688	G	A	G	A	0.0562696	0.0611243	0.107147	0.0122617	NA	0.303825	FALSE	0.568358	4.07e-06	21.0593
		rs182549	C	T	C	T	0.119703	-0.084413	0.101685	0.0127294	NA	0.398505	FALSE	0.406457	1.28e-20	88.43
		rs1879087	C	T	C	T	0.105365	0.26387	0.193474	0.0240529	NA	0.0707573	FALSE	0.172615	1.45e-06	19.1892
		rs1961273	C	T	C	T	0.0674036	0.0740492	0.1079	0.0132319	NA	0.29592	FALSE	0.492538	3.51e-07	25.9491
		rs2491158	G	A	G	A	0.0712624	-0.106068	0.143754	0.015983	NA	0.133329	FALSE	0.460611	8.05e-06	19.8794
		rs2686790	T	C	T	C	0.070741	-0.0686466	0.137592	0.0157926	NA	0.14753	FALSE	0.61784	7.5e-06	20.0648
		rs540489	T	G	T	G	-0.0637641	0.140187	0.128237	0.0138746	NA	0.175856	FALSE	0.274311	5.19e-06	21.1209
		rs55888705	A	G	A	G	0.0546319	-0.148772	0.10912	0.0121139	NA	0.280241	FALSE	0.172762	6.67e-06	20.3389
		rs56108664	T	C	T	C	0.0729971	-0.133395	0.146337	0.0157926	NA	0.128745	FALSE	0.361999	2.44e-06	21.3651
		rs5746486	T	C	T	C	-0.0536216	-0.0466261	0.101272	0.0120801	NA	0.388532	FALSE	0.645228	9e-06	19.7034
		rs62181700	G	A	G	A	-0.0624643	0.0332431	0.114307	0.0131205	NA	0.245849	FALSE	0.771186	2.17e-06	22.6653
		rs6430601	T	G	T	G	0.0796261	-0.142274	0.152686	0.0170313	NA	0.12172	FALSE	0.351435	1.09e-06	21.8582
		rs7322849	T	C	T	C	0.112428	-0.0616273	0.171487	0.0201813	NA	0.0907576	FALSE	0.719318	1.08e-08	31.0353
		rs75344046	C	T	C	T	0.232354	-0.158004	0.23093	0.0505979	NA	0.047096	FALSE	0.493845	4.86e-06	21.088
		rs842356	G	A	G	A	0.0730449	-0.299	0.140117	0.0164531	NA	0.151761	FALSE	0.0328488	8.51e-06	19.7097
		rs857444	C	T	C	T	0.0558234	-0.0650844	0.102084	0.0121219	NA	0.369835	FALSE	0.523763	3.57e-06	21.2075
	genus.Faecalibacterium.id.2057	rs10927394	G	T	G	T	-0.232262	-0.264459	0.357368	0.0512364	NA	0.018779	FALSE	0.459288	7.02e-06	20.5494
		rs114946999	C	T	C	T	-0.0861565	0.0766136	0.146983	0.01896	NA	0.125459	FALSE	0.602198	5.7e-06	20.6489
		rs11776390	T	C	T	C	-0.078354	0.0568713	0.197443	0.017183	NA	0.0664968	FALSE	0.773318	6.4e-06	20.7932
		rs1271565	C	T	C	T	-0.0576251	0.0539271	0.111411	0.0119649	NA	0.261984	FALSE	0.628361	1.3e-06	23.1955
		rs12753492	A	C	A	C	0.0641305	0.264526	0.152364	0.0149933	NA	0.112918	FALSE	0.0825373	8.8e-06	18.295
		rs2835874	T	C	T	C	-0.0866356	-0.148323	0.254383	0.0196496	NA	0.0352172	FALSE	0.559845	7.54e-06	19.4396
		rs6910935	A	G	A	G	0.134864	0.296562	0.203425	0.0277032	NA	0.060449	FALSE	0.144883	1.38e-06	23.6991
		rs75499067	C	T	C	T	0.227585	0.151337	0.187825	0.0465522	NA	0.0739791	FALSE	0.420398	1.76e-06	23.9004
		rs79656633	T	C	T	C	0.145631	0.362735	0.165085	0.0323019	NA	0.100177	FALSE	0.0280021	8.14e-06	20.3259
		rs9536330	T	C	T	C	-0.048317	0.0302569	0.0984178	0.010797	NA	0.474265	FALSE	0.758513	5.33e-06	20.0259
	genus.Marvinbryantia.id.2005	rs11620597	T	C	T	C	0.119479	-0.145056	0.310329	0.0271688	NA	0.0245504	FALSE	0.640195	7.8e-06	19.3395
		rs1187983	C	T	C	T	-0.0935456	-0.0989893	0.160039	0.0193174	NA	0.103951	FALSE	0.536225	2.02e-06	23.4502
		rs146541147	G	A	G	A	0.118845	-0.356828	0.265789	0.0268423	NA	0.0330426	FALSE	0.179425	6.86e-06	19.6031
		rs2724813	A	G	A	G	-0.0840769	0.1075	0.114824	0.0167551	NA	0.236754	FALSE	0.349162	6.28e-07	25.1803
		rs2842896	C	T	C	T	-0.0649396	0.134532	0.100278	0.0131146	NA	0.587677	FALSE	0.179728	7.25e-07	24.5192
		rs2863363	A	G	A	G	0.0634861	0.0263942	0.11405	0.0136323	NA	0.243151	FALSE	0.816984	3.11e-06	21.688
		rs3125832	A	C	A	C	0.0679323	0.0963181	0.117723	0.015012	NA	0.226921	FALSE	0.413259	5.03e-06	20.4774
		rs3991048	G	T	G	T	0.0591462	0.0583788	0.102461	0.0132536	NA	0.363062	FALSE	0.568836	7.09e-06	19.9153
		rs61884471	G	A	G	A	0.124426	-0.172251	0.158536	0.0248431	NA	0.109281	FALSE	0.277254	1.01e-06	25.0849
		rs72948274	A	C	A	C	-0.126354	0.372395	0.197863	0.0272212	NA	0.0635598	FALSE	0.0598246	3.26e-06	21.5459
		rs8006832	G	T	G	T	-0.0952415	0.394352	0.168434	0.0216699	NA	0.0919756	FALSE	0.0192176	6.58e-06	19.317
	genus.Parasutterella.id.2892	rs10899911	A	G	A	G	-0.0717102	0.0981376	0.1163	0.0148151	NA	0.234016	FALSE	0.398766	1.15e-06	23.4288
		rs11715853	G	A	G	A	-0.0662952	0.180892	0.109149	0.0146114	NA	0.296177	FALSE	0.0974586	6.23e-06	20.5864
		rs2090816	A	C	A	C	0.0840967	-0.0896307	0.1267	0.0177315	NA	0.182948	FALSE	0.479302	2.9e-06	22.494
		rs35055552	T	C	T	C	0.109554	-0.051011	0.143791	0.0235433	NA	0.140318	FALSE	0.722771	3.35e-06	21.6533
		rs55877868	A	C	A	C	-0.104458	0.0550326	0.16347	0.0228089	NA	0.0994105	FALSE	0.73638	2.87e-06	20.9735
		rs62273907	A	G	A	G	0.229468	-0.132702	0.198996	0.0502262	NA	0.0673014	FALSE	0.504865	5.88e-06	20.873
		rs6809952	G	A	G	A	-0.0684957	0.148193	0.110405	0.0150892	NA	0.277802	FALSE	0.179509	8.13e-06	20.6062
		rs6828768	C	T	C	T	0.0636852	0.033922	0.0981701	0.0132645	NA	0.467943	FALSE	0.729686	1.78e-06	23.0512
		rs7303158	C	T	C	T	0.0646859	-0.0292211	0.098956	0.0134256	NA	0.449487	FALSE	0.76777	1.33e-06	23.2141
		rs7311004	T	C	T	C	-0.0617522	0.00310698	0.0992855	0.0136438	NA	0.44396	FALSE	0.975036	5.92e-06	20.4848
		rs7572229	G	A	G	A	0.066273	-0.156982	0.0987124	0.0132736	NA	0.522967	FALSE	0.111769	6.32e-07	24.9285
		rs78383039	T	C	T	C	-0.146315	0.083145	0.251133	0.0297119	NA	0.0408087	FALSE	0.740585	1.57e-06	24.2501
		rs8039785	T	G	T	G	0.0618345	0.119249	0.0981686	0.0133	NA	0.509711	FALSE	0.224468	3.62e-06	21.6151
		rs823424	G	A	G	A	-0.0713448	0.167171	0.113103	0.0156958	NA	0.253484	FALSE	0.139397	4.95e-06	20.6613
	genus.Ruminiclostridium6.id.11356	rs10829821	T	C	T	C	-0.097606	0.0915351	0.169903	0.0216072	NA	0.0917689	FALSE	0.59006	3.47e-06	20.4058
		rs116969552	A	G	A	G	-0.166823	0.486873	0.298758	0.0376681	NA	0.0286013	FALSE	0.103175	9.16e-06	19.6139
		rs11992182	A	C	A	C	0.0625299	0.093321	0.118629	0.0137876	NA	0.221881	FALSE	0.431477	4.65e-06	20.5684
		rs1756364	G	T	G	T	0.0999189	0.0690373	0.151166	0.0197169	NA	0.132945	FALSE	0.647888	2.54e-07	25.6815
		rs2548459	C	T	C	T	0.0554866	-0.14823	0.0997072	0.0122755	NA	0.410406	FALSE	0.137106	6.4e-06	20.4315
		rs35362464	C	A	C	A	0.0720077	0.0802488	0.142055	0.0165387	NA	0.139888	FALSE	0.572132	8.99e-06	18.9564
		rs61060922	T	G	T	G	0.15913	-0.499346	0.28025	0.0322283	NA	0.0326197	FALSE	0.0747842	1.09e-06	24.3796
		rs663262	T	C	T	C	-0.13498	-0.209369	0.266416	0.0310715	NA	0.033063	FALSE	0.431943	3.39e-06	18.872
		rs67479537	T	C	T	C	0.118994	-0.432008	0.228817	0.026487	NA	0.0479393	FALSE	0.0590255	9.3e-06	20.183
		rs71414120	T	G	T	G	0.200894	-0.0779716	0.225312	0.0406434	NA	0.0517885	FALSE	0.729298	1.08e-06	24.4317
		rs72991535	T	G	T	G	0.135604	-0.242091	0.278464	0.0295174	NA	0.0349646	FALSE	0.38464	4.95e-06	21.1051
		rs73176030	T	C	T	C	0.058665	-0.0131954	0.108376	0.013208	NA	0.272424	FALSE	0.903093	7.29e-06	19.7282
		rs77193512	A	G	A	G	0.0736533	-0.153658	0.113321	0.0153163	NA	0.248152	FALSE	0.175112	1.3e-06	23.1246
		rs792058	G	A	G	A	0.0554234	-0.0790425	0.099956	0.0125423	NA	0.43532	FALSE	0.429077	8.58e-06	19.5268
		rs79968172	G	A	G	A	0.11614	-0.07104	0.208627	0.0243083	NA	0.0585723	FALSE	0.733471	1.66e-06	22.8271
		rs9555756	A	C	A	C	-0.0804138	-0.000243682	0.175204	0.0176692	NA	0.0840303	FALSE	0.99889	7.1e-06	20.7123
T/NK-cell lymphomas	class.Methanobacteria.id.119	rs10202904	T	G	T	G	-0.121754	0.16669	0.0998376	0.0235357	NA	0.408725	FALSE	0.094997	3.01e-07	26.7615
		rs10424197	G	A	G	A	-0.111274	-0.0243254	0.112629	0.0247517	NA	0.254662	FALSE	0.829004	9.28e-06	20.2106
		rs4257531	G	A	G	A	0.164498	0.160877	0.162489	0.0364959	NA	0.105496	FALSE	0.322137	7.44e-06	20.3158
		rs56131665	G	A	G	A	0.178661	-0.0631261	0.151442	0.039298	NA	0.123729	FALSE	0.676799	6.18e-06	20.669
		rs6508769	T	C	T	C	0.153519	0.119128	0.138376	0.0344519	NA	0.146653	FALSE	0.389292	8.23e-06	19.8564
		rs6776814	T	C	T	C	-0.199566	-0.0795025	0.347095	0.0411825	NA	0.020366	FALSE	0.818829	1.63e-06	23.4827
		rs73068003	G	T	G	T	-0.15814	0.341819	0.166201	0.0351803	NA	0.0959448	FALSE	0.0397192	8.45e-06	20.2063
		rs73457410	A	G	A	G	0.21534	0.203722	0.197838	0.0436695	NA	0.0629546	FALSE	0.303131	1.41e-06	24.316
		rs75208022	C	T	C	T	-0.227245	-0.237946	0.165511	0.048763	NA	0.0943134	FALSE	0.150537	5.92e-06	21.7173
		rs894996	C	A	C	A	0.216999	0.0210893	0.191744	0.0449076	NA	0.0696779	FALSE	0.91242	1.88e-06	23.3495
	family.Lactobacillaceae.id.1836	rs1530559	G	A	G	A	0.0772453	-0.1533	0.0989172	0.0176921	NA	0.463101	FALSE	0.121195	9.65e-06	19.0627
		rs16861661	G	A	G	A	-0.193287	0.0664892	0.202182	0.0379293	NA	0.0659852	FALSE	0.742262	2.7e-07	25.9691
		rs62314653	C	A	C	A	0.177082	-0.106556	0.210207	0.0392269	NA	0.0594075	FALSE	0.612218	6.59e-06	20.3789
		rs74599091	A	G	A	G	0.191613	-0.173962	0.356581	0.0425039	NA	0.0186453	FALSE	0.625648	7.7e-06	20.3232
		rs768253	T	G	T	G	-0.0792344	0.0547033	0.0988232	0.0170604	NA	0.439399	FALSE	0.579888	3.61e-06	21.5699
		rs77478751	A	G	A	G	-0.219178	0.160535	0.154456	0.0473566	NA	0.117991	FALSE	0.29864	5.96e-06	21.4206
		rs820999	T	G	T	G	-0.0758291	0.00419446	0.0986019	0.0170151	NA	0.46028	FALSE	0.966069	8.89e-06	19.861
		rs921925	A	C	A	C	0.0999419	0.0477461	0.118727	0.0201687	NA	0.211154	FALSE	0.687573	5.77e-07	24.5549
		rs9345899	A	G	A	G	-0.124042	0.00237043	0.157563	0.0278946	NA	0.105415	FALSE	0.987997	9.45e-06	19.774
	genus.ChristensenellaceaeR.7group.id.11283	rs10461257	A	G	A	G	-0.0551969	-0.155996	0.104446	0.0122069	NA	0.352277	FALSE	0.135294	6.51e-06	20.4464
		rs17081797	A	G	A	G	-0.0904325	0.0621552	0.20118	0.0204253	NA	0.0645131	FALSE	0.757358	3.34e-06	19.6025
		rs60954665	T	G	T	G	0.049815	-0.0155163	0.098292	0.0110787	NA	0.497061	FALSE	0.874568	7.13e-06	20.2181
		rs62132810	A	G	A	G	-0.0828853	-0.0261174	0.139956	0.0179623	NA	0.143372	FALSE	0.851965	5.67e-06	21.2928
		rs62190261	A	C	A	C	0.0958394	0.0057319	0.174659	0.0214723	NA	0.0871974	FALSE	0.97382	8.74e-06	19.922
		rs62467127	C	T	C	T	0.114108	-0.176931	0.31084	0.0251983	NA	0.0244064	FALSE	0.569217	3.25e-06	20.5066
		rs73952017	C	T	C	T	-0.0862164	0.0407925	0.160377	0.0194354	NA	0.102486	FALSE	0.799222	8.46e-06	19.6786
		rs78521377	C	T	C	T	0.124992	-0.204245	0.275833	0.0274797	NA	0.0300898	FALSE	0.459018	5.61e-06	20.689
		rs892686	A	G	A	G	0.0514099	-0.0723867	0.0989	0.011136	NA	0.473246	FALSE	0.464218	3.97e-06	21.3126
	genus.LachnospiraceaeUCG001.id.11321	rs12131224	C	T	C	T	0.117095	0.00212009	0.157186	0.02591	NA	0.10947	FALSE	0.989239	7.4e-06	20.4243
		rs2050911	G	A	G	A	0.0751466	-0.101774	0.103966	0.0153934	NA	0.337579	FALSE	0.32762	1.11e-06	23.8313
		rs2371284	T	C	T	C	-0.0761893	-0.0773283	0.117838	0.0170127	NA	0.231756	FALSE	0.511678	7.56e-06	20.0559
		rs437876	T	C	T	C	0.0784637	0.18538	0.104008	0.0144768	NA	0.355564	FALSE	0.0746896	7.17e-08	29.3761
		rs4981345	T	C	T	C	-0.0681973	0.0491779	0.105706	0.0149831	NA	0.329392	FALSE	0.641765	6.09e-06	20.7171
		rs573933	T	C	T	C	-0.107898	0.381275	0.159852	0.0232346	NA	0.107906	FALSE	0.0170706	3.11e-06	21.5655
		rs62496417	T	G	T	G	-0.0748504	-0.10786	0.118999	0.0165681	NA	0.214598	FALSE	0.364729	5.88e-06	20.4101
		rs7341608	T	C	T	C	-0.0784757	-0.0947001	0.144195	0.0177648	NA	0.133833	FALSE	0.51134	9.48e-06	19.5142
		rs74034332	G	A	G	A	0.168045	0.272595	0.200746	0.0382637	NA	0.0615553	FALSE	0.174491	3.33e-06	19.2877
		rs78848836	A	G	A	G	-0.118868	0.106517	0.160592	0.0259753	NA	0.102894	FALSE	0.507155	3.38e-06	20.9415
		rs8104225	A	G	A	G	0.0892098	-0.12054	0.120354	0.0197665	NA	0.218128	FALSE	0.316561	8.04e-06	20.3688
		rs9403580	C	T	C	T	0.107801	-0.0662628	0.14366	0.0229777	NA	0.129594	FALSE	0.64462	3.47e-06	22.0104
		rs985416	C	T	C	T	0.0970258	-0.0181552	0.128253	0.0181807	NA	0.180453	FALSE	0.887429	1.46e-07	28.4809
	genus.RuminococcaceaeUCG014.id.11371	rs10495392	C	T	C	T	-0.082486	-0.0175963	0.189187	0.0187194	NA	0.07222	FALSE	0.925896	9.96e-06	19.4166
		rs10791168	A	G	A	G	-0.0664624	-0.0524238	0.127168	0.0150069	NA	0.185485	FALSE	0.680163	9.76e-06	19.6142
		rs10941294	C	T	C	T	-0.122057	-0.283192	0.213449	0.0260017	NA	0.0541598	FALSE	0.184594	2.4e-06	22.0356
		rs115777838	T	C	T	C	-0.18835	0.27009	0.15758	0.0386643	NA	0.112898	FALSE	0.0865326	4.62e-07	23.7306
		rs12638134	T	G	T	G	0.0582548	-0.252306	0.0955832	0.0119657	NA	0.417842	FALSE	0.00829927	1.21e-06	23.702
		rs34402072	C	T	C	T	-0.0688023	-0.119038	0.137039	0.0156083	NA	0.146964	FALSE	0.38504	9.8e-06	19.431
		rs56105232	G	A	G	A	0.139276	0.00352655	0.208845	0.0299132	NA	0.0620631	FALSE	0.986528	2.91e-06	21.6783
		rs72809222	T	C	T	C	0.0671775	-0.0409031	0.11974	0.0139838	NA	0.212716	FALSE	0.732652	2.41e-06	23.078
		rs73186226	G	A	G	A	-0.0993852	-0.0678711	0.180404	0.0216819	NA	0.0816874	FALSE	0.706755	6.72e-06	21.0112
		rs853612	A	G	A	G	-0.0528257	0.0910732	0.100111	0.0119367	NA	0.395325	FALSE	0.362969	9.75e-06	19.585
		rs995642	C	T	C	T	0.060048	-0.110576	0.115176	0.0126417	NA	0.23811	FALSE	0.337022	1.9e-06	22.5625
