# Supplementary material for: The causality between gut microbiota and non-Hodgkin lymphoma: a two-sample bidirectional Mendelian randomization study
Source: Front Microbiol. 2024 May 27;15:1403825. doi: 10.3389/fmicb.2024.1403825 (PMC11163074; doi:10.3389/fmicb.2024.1403825)
Supplement: Supplementary file 2 [file Table_2.xlsx]

## Sheet: Sheet1
Supplementary Table2. GM and NHL positive MR results and sensitivity analysis results
Outcome	Exposure	Method	SNPs	Beta	SE	pval	OR	OR_lci95	OR_uci95	Q	Q_pval	MR-Egger intercept test		MR-PRESSO global test
												egger_intercept	pval	RSS obs	p-value
Non-Hodgkin lymphoma	phylum.Cyanobacteria.id.1500	Inverse variance weighted	8	-0.474877	0.192877	0.0138137	0.621961	0.42617	0.907703	3.5487	0.830041	-0.0144875	0.86205	4.72087	0.827
		MR Egger	8	-0.355531	0.685713	0.622679	0.700801	0.18277	2.68711	3.5158	0.741866
		Simple mode	8	-0.311442	0.382916	0.442804	0.73239	0.345778	1.55127	NA	NA
		Weighted median	8	-0.352988	0.248962	0.156238	0.702586	0.431299	1.14451	NA	NA
		Weighted mode	8	-0.255269	0.363699	0.50542	0.774708	0.379796	1.58025	NA	NA
	class.Gammaproteobacteria.id.3303	Inverse variance weighted	7	0.629151	0.320119	0.0493716	1.87602	1.00172	3.5134	4.61149	0.594516	0.0943987	0.270388	6.1141	0.628
		MR Egger	7	-0.588758	1.03391	0.593681	0.555016	0.0731514	4.21103	3.07677	0.688151
		Simple mode	7	0.216594	0.616558	0.737373	1.24184	0.370887	4.15805	NA	NA
		Weighted median	7	0.407504	0.4246	0.337188	1.50306	0.653958	3.45464	NA	NA
		Weighted mode	7	0.245439	0.569837	0.681717	1.27818	0.418348	3.90524	NA	NA
	order.Bifidobacteriales.id.432	Inverse variance weighted	19	-0.335917	0.170329	0.0485901	0.714682	0.511831	0.997929	8.17785	0.97587	-0.00430358	0.922977	8.94653	0.988
		MR Egger	19	-0.276786	0.626194	0.664052	0.758217	0.222212	2.58714	8.16822	0.962816
		Simple mode	19	-0.53494	0.405275	0.203395	0.585704	0.264668	1.29615	NA	NA
		Weighted median	19	-0.38771	0.2329	0.0959712	0.678609	0.429904	1.07119	NA	NA
		Weighted mode	19	-0.463157	0.324223	0.170267	0.629294	0.333326	1.18806	NA	NA
	genus..Ruminococcusgnavusgroup.id.14376	Inverse variance weighted	11	-0.387412	0.157386	0.0138339	0.678811	0.498631	0.924099	8.91938	0.539772	-0.05826	0.498869	10.8088	0.575
		MR Egger	11	0.132125	0.753933	0.864764	1.14125	0.260388	5.00198	8.42288	0.492155
		Simple mode	11	-0.414858	0.373635	0.292841	0.660434	0.31753	1.37364	NA	NA
		Weighted median	11	-0.384188	0.221471	0.0827915	0.681003	0.441194	1.05116	NA	NA
		Weighted mode	11	-0.414858	0.377477	0.29751	0.660434	0.315148	1.38403	NA	NA
	genus.Bifidobacterium.id.436	Inverse variance weighted	18	-0.415712	0.167398	0.0130146	0.659871	0.475299	0.916117	6.24021	0.991421	-0.0355459	0.329379	6.82209	0.99
		MR Egger	18	0.0147092	0.459428	0.974855	1.01482	0.412397	2.49724	5.22813	0.994498
		Simple mode	18	-0.610268	0.377546	0.124411	0.543205	0.259173	1.13851	NA	NA
		Weighted median	18	-0.380337	0.232528	0.10191	0.683631	0.433401	1.07833	NA	NA
		Weighted mode	18	-0.417564	0.287353	0.164396	0.65865	0.37502	1.15679	NA	NA
	genus.Faecalibacterium.id.2057	Inverse variance weighted	10	0.451938	0.212112	0.0331172	1.57136	1.03686	2.38138	3.87807	0.919253	0.0388489	0.392341	4.32864	0.93
		MR Egger	10	0.130672	0.413828	0.760262	1.13959	0.506399	2.56453	3.06063	0.930495
		Simple mode	10	0.420606	0.381124	0.298402	1.52288	0.721518	3.2143	NA	NA
		Weighted median	10	0.377916	0.276209	0.171242	1.45924	0.849206	2.5075	NA	NA
		Weighted mode	10	0.36841	0.307803	0.261919	1.44543	0.790663	2.64244	NA	NA
	genus.LachnospiraceaeUCG010.id.11330	Inverse variance weighted	10	-0.561866	0.245581	0.0221432	0.570144	0.352324	0.92263	6.50772	0.688222	0.0724098	0.24412	7.88723	0.71
		MR Egger	10	-1.45666	0.752881	0.0890606	0.233013	0.053274	1.01917	4.92702	0.765348
		Simple mode	10	-0.446325	0.490898	0.386944	0.639976	0.244513	1.67504	NA	NA
		Weighted median	10	-0.541583	0.327804	0.0985033	0.581826	0.306028	1.10618	NA	NA
		Weighted mode	10	-0.417908	0.498521	0.423569	0.658423	0.247831	1.74926	NA	NA
	genus.Sellimonas.id.14369	Inverse variance weighted	9	0.432856	0.119364	0.000287457	1.54165	1.22006	1.94801	4.05229	0.852375	0.0300949	0.751092	5.06367	0.875
		MR Egger	9	0.223518	0.645583	0.739346	1.25047	0.352811	4.43204	3.94343	0.78627
		Simple mode	9	0.430373	0.230654	0.0990316	1.53783	0.978525	2.41682	NA	NA
		Weighted median	9	0.436753	0.157761	0.00563242	1.54767	1.13603	2.10847	NA	NA
		Weighted mode	9	0.42706	0.228606	0.0986944	1.53274	0.979211	2.39918	NA	NA
Follicular lymphoma	order.Pasteurellales.id.3688	Inverse variance weighted	14	-0.291674	0.142896	0.0412349	0.747012	0.564537	0.988469	9.15632	0.761038	0.029358	0.438104	10.5193	0.779
		MR Egger	14	-0.512443	0.310129	0.124367	0.59903	0.326183	1.10011	8.51299	0.743868
		Simple mode	14	-0.338163	0.317928	0.306849	0.713079	0.382395	1.32973	NA	NA
		Weighted median	14	-0.34806	0.19258	0.0707079	0.706057	0.484074	1.02983	NA	NA
		Weighted mode	14	-0.398531	0.256145	0.143738	0.671305	0.406336	1.10906	NA	NA
	genus.Alistipes.id.968	Inverse variance weighted	13	-0.589938	0.268989	0.0282955	0.554362	0.327209	0.939207	14.0915	0.2949	0.0920613	0.242137	16.2864	0.316
		MR Egger	13	-2.12262	1.26749	0.122164	0.119717	0.00998262	1.43572	12.3727	0.33629
		Simple mode	13	-0.4144	0.541541	0.458924	0.660737	0.228591	1.90984	NA	NA
		Weighted median	13	-0.412831	0.354073	0.243636	0.661774	0.33061	1.32466	NA	NA
		Weighted mode	13	-0.401996	0.521776	0.455941	0.668984	0.240586	1.8602	NA	NA
	genus.Catenibacterium.id.2153	Inverse variance weighted	4	0.370463	0.183639	0.0436599	1.44841	1.01059	2.0759	2.21309	0.529374	0.429207	0.283238	3.89214	0.615
		MR Egger	4	-2.95964	2.29821	0.326711	0.0518378	0.00057329	4.68726	0.100002	0.951229
		Simple mode	4	0.154232	0.318425	0.661292	1.16676	0.625076	2.17787	NA	NA
		Weighted median	4	0.257857	0.226337	0.254593	1.29415	0.830471	2.01673	NA	NA
		Weighted mode	4	0.160254	0.310469	0.641372	1.17381	0.638735	2.15712	NA	NA
	genus.Coprobacter.id.949	Inverse variance weighted	11	-0.317278	0.155249	0.0409861	0.728128	0.537102	0.987094	6.70266	0.753186	0.0822893	0.232952	8.20525	0.765
		MR Egger	11	-1.06839	0.607523	0.11251	0.343561	0.104441	1.13016	5.0673	0.828402
		Simple mode	11	-0.190008	0.3487	0.597762	0.826953	0.417505	1.63795	NA	NA
		Weighted median	11	-0.198557	0.212082	0.349156	0.819913	0.541053	1.2425	NA	NA
		Weighted mode	11	-0.146778	0.336448	0.671917	0.863486	0.446545	1.66973	NA	NA
	genus.Haemophilus.id.3698	Inverse variance weighted	9	-0.353262	0.171689	0.0396321	0.702393	0.50169	0.983389	5.44388	0.709249	-0.0026699	0.954444	7.14088	0.725
		MR Egger	9	-0.332963	0.383443	0.413979	0.716797	0.338067	1.51981	5.44038	0.606385
		Simple mode	9	-0.610681	0.394758	0.160456	0.542981	0.250473	1.17709	NA	NA
		Weighted median	9	-0.55195	0.235604	0.0191448	0.575826	0.362861	0.91378	NA	NA
		Weighted mode	9	-0.586337	0.365763	0.147591	0.556361	0.271652	1.13946	NA	NA
	genus.RuminococcaceaeNK4A214group.id.11358	Inverse variance weighted	15	-0.513563	0.219736	0.0194296	0.59836	0.388973	0.920461	17.5849	0.226347	-0.0286332	0.625063	20.1071	0.248
		MR Egger	15	-0.141632	0.776632	0.858108	0.867941	0.189412	3.97716	17.2524	0.188023
		Simple mode	15	0.223816	0.559875	0.695366	1.25084	0.417471	3.7478	NA	NA
		Weighted median	15	-0.546081	0.296267	0.0652991	0.579215	0.32408	1.03521	NA	NA
		Weighted mode	15	0.16767	0.507341	0.745925	1.18255	0.437483	3.1965	NA	NA
Diffuse large B-cell lymphoma	family.Desulfovibrionaceae.id.3169	Inverse variance weighted	10	0.456993	0.231737	0.0486062	1.57932	1.00279	2.4873	6.3802	0.701345	-0.0513705	0.270837	7.61701	0.734
		MR Egger	10	1.05835	0.558734	0.0948112	2.88162	0.963902	8.61471	4.98113	0.759591
		Simple mode	10	0.411636	0.498045	0.429885	1.50928	0.568625	4.00605	NA	NA
		Weighted median	10	0.468064	0.327094	0.152437	1.5969	0.841103	3.03184	NA	NA
		Weighted mode	10	0.428629	0.390245	0.300561	1.53515	0.714444	3.29864	NA	NA
	genus.Alistipes.id.968	Inverse variance weighted	13	-0.652477	0.263406	0.0132463	0.520754	0.310754	0.872667	6.4907	0.889357	-0.0892053	0.257274	7.55382	0.889
		MR Egger	13	0.833902	1.27157	0.52543	2.30228	0.190447	27.832	5.06304	0.928075
		Simple mode	13	-0.49818	0.574938	0.403212	0.607635	0.1969	1.87517	NA	NA
		Weighted median	13	-0.587873	0.345927	0.0892418	0.555508	0.281988	1.09433	NA	NA
		Weighted mode	13	-0.515462	0.548908	0.366214	0.597225	0.203656	1.75137	NA	NA
	genus.Bilophila.id.3170	Inverse variance weighted	13	0.575058	0.267075	0.0313053	1.77723	1.05295	2.99974	17.8023	0.121826	-0.0448038	0.658773	21.0597	0.149
		MR Egger	13	1.18129	1.36409	0.40499	3.25857	0.224846	47.2245	17.4751	0.094586
		Simple mode	13	1.19385	0.558987	0.0539992	3.29977	1.10323	9.86969	NA	NA
		Weighted median	13	0.826614	0.326988	0.0114727	2.28557	1.20408	4.33842	NA	NA
		Weighted mode	13	1.1835	0.640164	0.0892727	3.26578	0.931254	11.4526	NA	NA
	genus.RuminococcaceaeUCG011.id.11368	Inverse variance weighted	8	-0.288693	0.135985	0.0337561	0.749242	0.573944	0.978082	1.61055	0.978234	0.0670886	0.484986	2.23598	0.982
		MR Egger	8	-0.785094	0.680929	0.292776	0.456077	0.120066	1.73243	1.05703	0.983358
		Simple mode	8	-0.343547	0.240943	0.196948	0.70925	0.442287	1.13735	NA	NA
		Weighted median	8	-0.294698	0.171641	0.0859888	0.744757	0.531999	1.0426	NA	NA
		Weighted mode	8	-0.363644	0.251373	0.191251	0.695139	0.424716	1.13775	NA	NA
Marginal zone B-cell lymphoma	order.Gastranaerophilales.id.1591	Inverse variance weighted	9	0.893926	0.42431	0.0351371	2.44471	1.06426	5.61574	9.6578	0.28987	0.0515229	0.746477	11.7566	0.347
		MR Egger	9	0.468172	1.34347	0.737726	1.59707	0.114746	22.2285	9.50421	0.218453
		Simple mode	9	0.783162	0.837484	0.377081	2.18838	0.42388	11.2981	NA	NA
		Weighted median	9	0.729346	0.516596	0.158	2.07372	0.753383	5.70803	NA	NA
		Weighted mode	9	0.819576	0.746424	0.304148	2.26954	0.525495	9.8018	NA	NA
	family.Streptococcaceae.id.1850	Inverse variance weighted	16	-1.23713	0.481784	0.0102344	0.290217	0.112881	0.746148	10.8359	0.764138	0.136879	0.376958	12.276	0.779
		MR Egger	16	-2.92171	1.90798	0.147972	0.0538414	0.00127942	2.26579	10.0033	0.761945
		Simple mode	16	-0.831566	1.14548	0.479044	0.435367	0.0461104	4.11066	NA	NA
		Weighted median	16	-1.38207	0.667099	0.0382872	0.251057	0.067909	0.928152	NA	NA
		Weighted mode	16	-0.964218	1.05067	0.373287	0.381281	0.0486294	2.98945	NA	NA
	family.Veillonellaceae.id.2172	Inverse variance weighted	19	0.851705	0.407253	0.0364974	2.34364	1.05495	5.20657	20.3158	0.315325	-0.0152935	0.818678	22.6328	0.35
		MR Egger	19	1.02318	0.847025	0.243598	2.78201	0.52888	14.634	20.2512	0.261583
		Simple mode	19	0.142039	1.01786	0.890568	1.15262	0.15677	8.47443	NA	NA
		Weighted median	19	0.618436	0.553001	0.263428	1.85602	0.627855	5.48665	NA	NA
		Weighted mode	19	0.627154	0.747752	0.412628	1.87227	0.432384	8.10717	NA	NA
	genus..Eubacteriumruminantiumgroup.id.11340	Inverse variance weighted	18	-0.683532	0.295127	0.0205552	0.504831	0.283093	0.900251	10.8841	0.862527	-0.02088	0.829318	12.1621	0.862
		MR Egger	18	-0.476474	0.989919	0.636801	0.620969	0.0892143	4.32221	10.836	0.819491
		Simple mode	18	-0.298464	0.608713	0.630176	0.741957	0.225026	2.44639	NA	NA
		Weighted median	18	-0.461676	0.396963	0.244821	0.630227	0.289464	1.37214	NA	NA
		Weighted mode	18	-0.354643	0.582067	0.550394	0.701424	0.224138	2.19506	NA	NA
	genus.RuminococcaceaeNK4A214group.id.11358	Inverse variance weighted	15	1.02571	0.472673	0.0300047	2.78909	1.10437	7.04385	5.16683	0.983353	-0.037508	0.759224	5.87686	0.981
		MR Egger	15	1.51227	1.62461	0.368898	4.537	0.187875	109.564	5.06884	0.973646
		Simple mode	15	0.618715	0.974627	0.535782	1.85654	0.274843	12.5408	NA	NA
		Weighted median	15	0.724924	0.638996	0.256596	2.06457	0.590074	7.22361	NA	NA
		Weighted mode	15	0.602997	0.964403	0.541862	1.82759	0.276033	12.1003	NA	NA
Mantle cell lymphoma	class.Clostridia.id.1859	Inverse variance weighted	12	-1.1503	0.552595	0.0373753	0.316541	0.107165	0.934992	8.96436	0.625182	-0.0880734	0.603185	10.8264	0.605
		MR Egger	12	0.178691	2.53698	0.945236	1.19565	0.00828102	172.634	8.67627	0.563077
		Simple mode	12	-1.6602	1.27119	0.218198	0.190102	0.0157371	2.2964	NA	NA
		Weighted median	12	-1.37121	0.740339	0.0640066	0.253801	0.0594708	1.08313	NA	NA
		Weighted mode	12	-1.53128	1.22758	0.238157	0.21626	0.0195002	2.39835	NA	NA
	genus.Bifidobacterium.id.436	Inverse variance weighted	18	-0.819539	0.375609	0.0291174	0.440635	0.211035	0.920034	12.5112	0.768244	-0.0461085	0.567633	13.6262	0.81
		MR Egger	18	-0.262923	1.02507	0.80084	0.768801	0.103099	5.73291	12.1706	0.732154
		Simple mode	18	-1.17293	0.849906	0.185445	0.309458	0.0584988	1.63703	NA	NA
		Weighted median	18	-0.701399	0.508629	0.167895	0.495891	0.182992	1.34382	NA	NA
		Weighted mode	18	-0.804219	0.646253	0.230224	0.447437	0.126075	1.58794	NA	NA
	genus.Faecalibacterium.id.2057	Inverse variance weighted	10	1.01342	0.476132	0.0333003	2.75501	1.08351	7.00511	7.65747	0.568999	-0.0840574	0.408679	9.44823	0.614
		MR Egger	10	1.71092	0.930963	0.103395	5.53404	0.892463	34.3158	6.8973	0.547753
		Simple mode	10	-0.409896	1.1	0.718046	0.663719	0.0768499	5.73225	NA	NA
		Weighted median	10	0.8474	0.675851	0.209905	2.33357	0.620476	8.77641	NA	NA
		Weighted mode	10	0.833467	0.769847	0.30712	2.30128	0.508936	10.4058	NA	NA
	genus.Marvinbryantia.id.2005	Inverse variance weighted	11	-1.1152	0.536224	0.037551	0.327851	0.114613	0.937819	11.4007	0.327164	0.282236	0.101903	13.6045	0.369
		MR Egger	11	-4.41536	1.88035	0.043436	0.0120902	0.000303282	0.481971	8.08379	0.525724
		Simple mode	11	-1.76587	1.34068	0.217175	0.171039	0.0123561	2.3676	NA	NA
		Weighted median	11	-1.30911	0.702055	0.0622264	0.270061	0.0682121	1.06921	NA	NA
		Weighted mode	11	-1.58094	1.03222	0.156625	0.205781	0.027212	1.55615	NA	NA
	genus.Parasutterella.id.2892	Inverse variance weighted	14	-0.819273	0.385962	0.0337808	0.440752	0.206851	0.939143	8.44536	0.813425	-0.0200465	0.822781	9.58877	0.845
		MR Egger	14	-0.588376	1.07993	0.595853	0.555228	0.0668674	4.6103	8.39295	0.753718
		Simple mode	14	-0.544483	0.862286	0.538697	0.580142	0.107039	3.14432	NA	NA
		Weighted median	14	-0.574168	0.535473	0.283602	0.563173	0.197169	1.60859	NA	NA
		Weighted mode	14	-0.544483	0.756659	0.484515	0.580142	0.13166	2.55632	NA	NA
	genus.Ruminiclostridium6.id.11356	Inverse variance weighted	16	-0.92474	0.432404	0.0324681	0.396635	0.16995	0.925679	12.5563	0.636525	0.0333523	0.735065	14.1792	0.649
		MR Egger	16	-1.27825	1.11157	0.269431	0.278525	0.0315267	2.46066	12.4371	0.571241
		Simple mode	16	-0.582859	1.11544	0.608929	0.5583	0.0627168	4.96994	NA	NA
		Weighted median	16	-0.57382	0.598189	0.337427	0.563369	0.174423	1.81963	NA	NA
		Weighted mode	16	-0.48134	0.856142	0.582271	0.617955	0.115397	3.30917	NA	NA
T/NK-cell lymphomas	class.Methanobacteria.id.119	Inverse variance weighted	10	-0.555549	0.222395	0.0124889	0.573757	0.371041	0.887228	2.62286	0.977395	-0.0480827	0.754258	3.13665	0.974
		MR Egger	10	-0.26741	0.916745	0.777941	0.765359	0.126916	4.61545	2.5179	0.960891
		Simple mode	10	-0.338665	0.391765	0.409784	0.712721	0.330706	1.53602	NA	NA
		Weighted median	10	-0.460335	0.282828	0.103606	0.631072	0.362519	1.09857	NA	NA
		Weighted mode	10	-0.370953	0.358179	0.327384	0.690077	0.341987	1.39247	NA	NA
	family.Lactobacillaceae.id.1836	Inverse variance weighted	9	-0.61974	0.285109	0.0297281	0.538084	0.307724	0.940893	2.1142	0.977309	0.0311437	0.717249	2.8365	0.978
		MR Egger	9	-0.862106	0.703062	0.259762	0.422272	0.106447	1.67514	1.97197	0.961375
		Simple mode	9	-0.935289	0.546016	0.125078	0.392472	0.134596	1.14442	NA	NA
		Weighted median	9	-0.756523	0.357232	0.0341976	0.469295	0.233004	0.945211	NA	NA
		Weighted mode	9	-0.906519	0.466302	0.0877937	0.403928	0.16195	1.00746	NA	NA
	genus.ChristensenellaceaeR.7group.id.11283	Inverse variance weighted	9	-1.0252	0.502485	0.0413249	0.358726	0.13398	0.960475	3.45732	0.902477	-0.0601961	0.625659	4.20987	0.902
		MR Egger	9	-0.201291	1.69151	0.908618	0.817675	0.029699	22.5122	3.1971	0.86619
		Simple mode	9	-1.39494	0.920651	0.168196	0.247848	0.0407861	1.50612	NA	NA
		Weighted median	9	-1.33009	0.676589	0.0493136	0.264455	0.0702146	0.996036	NA	NA
		Weighted mode	9	-1.38238	0.891142	0.159441	0.25098	0.0437606	1.43944	NA	NA
	genus.LachnospiraceaeUCG001.id.11321	Inverse variance weighted	13	-1.04966	0.297083	0.000410536	0.350058	0.19555	0.626645	11.124	0.51832	0.0151978	0.899645	13.0542	0.564
		MR Egger	13	-1.21199	1.2928	0.368633	0.297605	0.0236151	3.75051	11.1072	0.434326
		Simple mode	13	-1.00442	0.701958	0.177984	0.366255	0.0925263	1.44978	NA	NA
		Weighted median	13	-1.01184	0.406187	0.0127354	0.363548	0.163987	0.805962	NA	NA
		Weighted mode	13	-1.07654	0.717098	0.159138	0.340771	0.0835712	1.38954	NA	NA
	genus.RuminococcaceaeUCG014.id.11371	Inverse variance weighted	11	-0.886461	0.356852	0.0129875	0.412112	0.204765	0.829418	7.73895	0.654319	0.0440005	0.562452	9.02772	0.713
		MR Egger	11	-1.34893	0.847825	0.146062	0.259518	0.0492587	1.36726	7.37734	0.597896
		Simple mode	11	-0.789972	0.731657	0.305627	0.453858	0.108174	1.90423	NA	NA
		Weighted median	11	-0.806926	0.514022	0.116455	0.446228	0.162934	1.22208	NA	NA
		Weighted mode	11	-0.731568	0.572093	0.229861	0.481154	0.156786	1.47659	NA	NA
