# Supplementary material for: The causality between gut microbiota and non-Hodgkin lymphoma: a two-sample bidirectional Mendelian randomization study
Source: Front Microbiol. 2024 May 27;15:1403825. doi: 10.3389/fmicb.2024.1403825 (PMC11163074; doi:10.3389/fmicb.2024.1403825)
Supplement: Supplementary file 3 [file Table_3.xlsx]

## Sheet: 反向结果
Supplementary Table3. Inverse MR results for GM and NHL
Exposure	Outcome	Method	SNPs	Beta	SE	Pval	OR	OR_lci95	OR_uci95
Non-Hodgkin lymphoma	genus Peptococcus id.2037	MR Egger	5	0.0959332	0.212046	0.681681	1.10069	0.726383	1.66786
		Weighted median	5	0.0777416	0.0502742	0.122019	1.08084	0.979419	1.19277
		Inverse variance weighted	5	0.091683	0.0396694	0.0208231	1.09602	1.01403	1.18464
		Simple mode	5	0.0730367	0.0642802	0.319318	1.07577	0.948425	1.22021
		Weighted mode	5	0.0706298	0.0676483	0.355393	1.07318	0.93992	1.22534
	family Bacteroidales S24 7group id.11173	MR Egger	5	0.0846847	0.198542	0.698476	1.08837	0.737524	1.60613
		Weighted median	5	0.0969142	0.0459816	0.0350593	1.10177	1.00681	1.20567
		Inverse variance weighted	5	0.101083	0.0336026	0.00262795	1.10637	1.03585	1.18169
		Simple mode	5	0.0965999	0.0645421	0.208814	1.10142	0.97054	1.24995
		Weighted mode	5	0.0759474	0.0635944	0.298358	1.07891	0.952469	1.22213
	genus Ruminococcaceae NK4A214 group id.11358	MR Egger	5	-0.0176669	0.129848	0.900392	0.982488	0.761726	1.26723
		Weighted median	5	-0.0477298	0.0295702	0.106502	0.953391	0.899706	1.01028
		Inverse variance weighted	5	-0.0483408	0.0242555	0.0462634	0.952809	0.908572	0.9992
		Simple mode	5	-0.0492408	0.039184	0.277259	0.951952	0.881578	1.02794
		Weighted mode	5	-0.0501342	0.0377679	0.25506	0.951102	0.883239	1.02418
	class Actinobacteria id.419	MR Egger	5	0.0887196	0.125012	0.529083	1.09277	0.8553	1.39618
		Weighted median	5	0.0409616	0.0294045	0.163608	1.04181	0.983467	1.10362
		Inverse variance weighted	5	0.0501343	0.0233789	0.0319986	1.05141	1.00432	1.10071
		Simple mode	5	0.0364932	0.0379254	0.390421	1.03717	0.962866	1.1172
		Weighted mode	5	0.0356959	0.037348	0.393314	1.03634	0.963189	1.11505
	class Negativicutes id.2164	MR Egger	5	0.0741936	0.119041	0.577285	1.07702	0.852888	1.36004
		Weighted median	5	0.0694145	0.0289747	0.0165888	1.07188	1.0127	1.13451
		Inverse variance weighted	5	0.0726798	0.0222399	0.00108315	1.07539	1.02952	1.1233
		Simple mode	5	0.085019	0.0380333	0.089077	1.08874	1.01053	1.173
		Weighted mode	5	0.0830164	0.0421948	0.120521	1.08656	1.00031	1.18024
	order Selenomonadales id.2165	MR Egger	5	0.0741936	0.119041	0.577285	1.07702	0.852888	1.36004
		Weighted median	5	0.0694145	0.028658	0.0154282	1.07188	1.01333	1.13381
		Inverse variance weighted	5	0.0726798	0.0222399	0.00108315	1.07539	1.02952	1.1233
		Simple mode	5	0.085019	0.0395252	0.097871	1.08874	1.00758	1.17643
		Weighted mode	5	0.0830164	0.0385915	0.0978547	1.08656	1.0074	1.17193
	genus Sutterella id.2896	MR Egger	5	-0.126534	0.139667	0.431738	0.881144	0.670131	1.1586
		Weighted median	5	0.0574965	0.0348108	0.0985991	1.05918	0.989325	1.13397
		Inverse variance weighted	5	0.0523619	0.026082	0.0446868	1.05376	1.00124	1.10903
		Simple mode	5	0.0540706	0.0466305	0.31073	1.05556	0.963363	1.15658
		Weighted mode	5	0.0468077	0.0478669	0.383507	1.04792	0.954076	1.151
Follicular lymphoma	genus Clostridium innocuum group id.14397	MR Egger	10	0.204414	0.145399	0.19739	1.22681	0.922591	1.63133
		Weighted median	10	-0.0579524	0.0412604	0.160154	0.943695	0.870382	1.02318
		Inverse variance weighted	10	-0.071273	0.0305469	0.019636	0.931208	0.877091	0.988664
		Simple mode	10	-0.122545	0.0809693	0.164454	0.884666	0.754843	1.03682
		Weighted mode	10	0.0132331	0.062959	0.838204	1.01332	0.895685	1.14641
	genus Butyrivibrio id.1993	MR Egger	10	0.0100164	0.160091	0.951646	1.01007	0.738037	1.38236
		Weighted median	10	0.04927	0.0435358	0.257755	1.0505	0.964582	1.14408
		Inverse variance weighted	10	0.0694051	0.0335224	0.0384137	1.07187	1.00371	1.14466
		Simple mode	10	0.0572091	0.0636869	0.39243	1.05888	0.934618	1.19966
		Weighted mode	10	0.0484577	0.0617329	0.452645	1.04965	0.93003	1.18466
	genus Gordonibacter id.821	MR Egger	10	0.0184108	0.153134	0.907268	1.01858	0.754475	1.37514
		Weighted median	10	-0.0685024	0.0410935	0.0955165	0.933791	0.86153	1.01211
		Inverse variance weighted	10	-0.064341	0.032148	0.0453496	0.937685	0.880424	0.99867
		Simple mode	10	-0.102132	0.0615124	0.131213	0.90291	0.800358	1.0186
		Weighted mode	10	-0.0785092	0.0539462	0.179555	0.924494	0.831733	1.0276
	family Desulfovibrionaceae id.3169	MR Egger	13	0.0426137	0.0597102	0.490294	1.04353	0.928283	1.1731
		Weighted median	13	-0.0142892	0.0206009	0.487921	0.985812	0.9468	1.02643
		Inverse variance weighted	13	-0.0306826	0.0152187	0.0437888	0.969783	0.941283	0.999146
		Simple mode	13	-0.00879085	0.0371067	0.816724	0.991248	0.921714	1.06603
		Weighted mode	13	-0.00627416	0.0281902	0.827617	0.993745	0.940328	1.0502
	genus Senegalimassilia id.11160	MR Egger	12	0.0877667	0.0934462	0.369749	1.09173	0.90902	1.31117
		Weighted median	12	-0.0452426	0.0334563	0.176283	0.955766	0.895103	1.02054
		Inverse variance weighted	12	-0.0509233	0.0230473	0.0271391	0.950352	0.908377	0.994266
		Simple mode	12	-0.060093	0.0554251	0.301459	0.941677	0.84474	1.04974
		Weighted mode	12	-0.0466877	0.049321	0.364169	0.954385	0.866445	1.05125
	genus Oxalobacter id.2978	MR Egger	10	-0.0355595	0.14415	0.811365	0.965065	0.727535	1.28015
		Weighted median	10	-0.0872998	0.0394769	0.0270071	0.916402	0.84817	0.990124
		Inverse variance weighted	10	-0.0682078	0.0289402	0.0184305	0.934066	0.882558	0.988581
		Simple mode	10	-0.127509	0.0606488	0.0648628	0.880285	0.781624	0.991399
		Weighted mode	10	-0.127509	0.0550088	0.0456364	0.880285	0.790313	0.980501
	class Deltaproteobacteria id.3087	MR Egger	13	0.0362576	0.0596603	0.555703	1.03692	0.922492	1.16555
		Weighted median	13	-0.0179709	0.0224038	0.422473	0.98219	0.939993	1.02628
		Inverse variance weighted	13	-0.0313774	0.0152058	0.0390633	0.96911	0.940653	0.998427
		Simple mode	13	-0.0132298	0.0338132	0.702463	0.986857	0.923575	1.05448
		Weighted mode	13	-0.00859685	0.0277673	0.762173	0.99144	0.938924	1.04689
	genus Haemophilus id.3698	MR Egger	12	-0.0534712	0.110186	0.637933	0.947933	0.76381	1.17644
		Weighted median	12	-0.0682793	0.0277046	0.0137185	0.934	0.884635	0.986119
		Inverse variance weighted	12	-0.063747	0.0260542	0.0144167	0.938242	0.891533	0.987399
		Simple mode	12	-0.0837301	0.0421328	0.0723615	0.919679	0.846783	0.998851
		Weighted mode	12	-0.0621224	0.0349123	0.102786	0.939768	0.877612	1.00633
	order Pasteurellales id.3688	MR Egger	13	-0.0542658	0.105098	0.61584	0.94718	0.770853	1.16384
		Weighted median	13	-0.0852281	0.0275271	0.00196051	0.918303	0.87007	0.969209
		Inverse variance weighted	13	-0.0768129	0.0258439	0.00295691	0.926063	0.880322	0.97418
		Simple mode	13	-0.10763	0.0443283	0.0318471	0.89796	0.823235	0.979467
		Weighted mode	13	-0.0764691	0.0398129	0.0788434	0.926382	0.856841	1.00157
	genus Coprococcus3 id.11303	MR Egger	13	0.028012	0.0635624	0.667965	1.02841	0.907946	1.16485
		Weighted median	13	-0.0268635	0.0218659	0.219237	0.973494	0.932654	1.01612
		Inverse variance weighted	13	-0.0317726	0.016205	0.0499184	0.968727	0.938442	0.999989
		Simple mode	13	-0.0350393	0.0376056	0.369829	0.965567	0.896958	1.03942
		Weighted mode	13	-0.0316911	0.0357809	0.393182	0.968806	0.903191	1.03919
Diffuse large B-cell lymphoma	genus Lachnospiraceae UCG008 id.11328	MR Egger	12	0.201692	0.114177	0.107765	1.22347	0.978148	1.53032
		Weighted median	12	-0.0154108	0.0343849	0.654019	0.984707	0.92053	1.05336
		Inverse variance weighted	12	-0.052981	0.0270089	0.0498076	0.948398	0.899498	0.999956
		Simple mode	12	-0.0122949	0.0564736	0.83164	0.98778	0.884279	1.1034
		Weighted mode	12	-0.0084002	0.0447275	0.854446	0.991635	0.908404	1.08249
	genus Eubacterium rectale group id.14374	MR Egger	13	0.0756203	0.0566629	0.208986	1.07855	0.965182	1.20524
		Weighted median	13	0.0232484	0.0198182	0.240761	1.02352	0.984526	1.06406
		Inverse variance weighted	13	0.0326069	0.0145114	0.0246407	1.03314	1.00417	1.06295
		Simple mode	13	0.0262284	0.0320842	0.429583	1.02658	0.964007	1.0932
		Weighted mode	13	0.0239325	0.0310382	0.455582	1.02422	0.96377	1.08846
	family Desulfovibrionaceae id.3169	MR Egger	12	-0.0523952	0.0770851	0.512117	0.948954	0.815885	1.10373
		Weighted median	12	-0.0471321	0.0205528	0.0218355	0.953961	0.916296	0.993175
		Inverse variance weighted	12	-0.0403057	0.0160701	0.0121378	0.960496	0.930714	0.99123
		Simple mode	12	-0.0531844	0.0304276	0.108298	0.948205	0.893309	1.00647
		Weighted mode	12	-0.0525042	0.0294847	0.102557	0.94885	0.895571	1.0053
	genus Oxalobacter id.2978	MR Egger	12	-0.0836011	0.155492	0.602574	0.919798	0.678164	1.24753
		Weighted median	12	-0.0439048	0.0418363	0.293974	0.957045	0.8817	1.03883
		Inverse variance weighted	12	-0.0619694	0.0309081	0.0449676	0.939912	0.884662	0.998611
		Simple mode	12	-0.00927697	0.0736888	0.902087	0.990766	0.857523	1.14471
		Weighted mode	12	0.00332187	0.0741404	0.965066	1.00333	0.867627	1.16025
	class Deltaproteobacteria id.3087	MR Egger	12	-0.0560021	0.0770219	0.483843	0.945537	0.813048	1.09962
		Weighted median	12	-0.0507235	0.0209261	0.0153535	0.950541	0.912343	0.990339
		Inverse variance weighted	12	-0.0413311	0.0160569	0.0100519	0.959511	0.929784	0.990189
		Simple mode	12	-0.0549627	0.0333732	0.127817	0.94652	0.886589	1.0105
		Weighted mode	12	-0.0549627	0.0294005	0.0883964	0.94652	0.893519	1.00267
Marginal zone B-cell lymphoma	class Actinobacteria id.419	MR Egger	4	0.024577	0.134858	0.872191	1.02488	0.786829	1.33496
		Weighted median	4	-0.0248949	0.0164389	0.129927	0.975412	0.944485	1.00735
		Inverse variance weighted	4	-0.0281575	0.0124933	0.0242082	0.972235	0.948717	0.996336
		Simple mode	4	-0.0464422	0.0241536	0.150226	0.95462	0.91048	1.0009
		Weighted mode	4	-0.00968298	0.0221209	0.691182	0.990364	0.948342	1.03425
	genus Subdoligranulum id.2070	MR Egger	4	0.00200103	0.108546	0.986966	1.002	0.809977	1.23955
		Weighted median	4	-0.0264225	0.0146916	0.0721026	0.973924	0.946279	1.00238
		Inverse variance weighted	4	-0.0276636	0.0118573	0.0196458	0.972715	0.95037	0.995586
		Simple mode	4	-0.0272399	0.0192842	0.252656	0.973128	0.937033	1.01061
		Weighted mode	4	-0.0221413	0.0175963	0.297306	0.978102	0.944944	1.01242
	genus Candidatus Soleaferrea id.11350	MR Egger	4	-0.339092	0.18358	0.205999	0.712417	0.497128	1.02094
		Weighted median	4	-0.0580454	0.0245387	0.0180076	0.943607	0.899298	0.9901
		Inverse variance weighted	4	-0.049535	0.0201023	0.0137341	0.951672	0.914904	0.989917
		Simple mode	4	-0.0689912	0.0382263	0.168865	0.933335	0.865962	1.00595
		Weighted mode	4	-0.0719497	0.0362093	0.141087	0.930578	0.866824	0.999021
	genus Holdemanella id.11393	MR Egger	4	-0.0483244	0.163413	0.795322	0.952825	0.691692	1.31254
		Weighted median	4	-0.0363817	0.0221238	0.100081	0.964272	0.923352	1.00701
		Inverse variance weighted	4	-0.039071	0.0178708	0.0287936	0.961682	0.928581	0.995964
		Simple mode	4	-0.0167096	0.0324574	0.642211	0.983429	0.922815	1.04802
		Weighted mode	4	-0.0580676	0.0306536	0.154495	0.943586	0.888564	1.00202
Mantle cell lymphoma	order Verrucomicrobiales id.4030	MR Egger	4	0.00565533	0.0431338	0.907686	1.00567	0.924144	1.09439
		Weighted median	4	0.0257115	0.0194114	0.185319	1.02604	0.987741	1.06583
		Inverse variance weighted	4	0.0348514	0.0152734	0.022499	1.03547	1.00493	1.06693
		Simple mode	4	0.0247522	0.0240577	0.379237	1.02506	0.977848	1.07455
		Weighted mode	4	0.0234801	0.0231539	0.385216	1.02376	0.978337	1.07129
	genus Anaerofilum id.2053	MR Egger	4	0.139792	0.0659632	0.1682	1.15004	1.01056	1.30876
		Weighted median	4	0.0592492	0.0307608	0.0540885	1.06104	0.998959	1.12698
		Inverse variance weighted	4	0.0552508	0.0258667	0.032681	1.05681	1.00456	1.11177
		Simple mode	4	0.0784123	0.0469687	0.193618	1.08157	0.986446	1.18586
		Weighted mode	4	0.075554	0.036215	0.128234	1.07848	1.00458	1.15782
	family Enterobacteriaceae id.3469	MR Egger	4	0.00410591	0.0446538	0.935119	1.00411	0.919969	1.09596
		Weighted median	4	0.0240064	0.0185806	0.196353	1.0243	0.987665	1.06229
		Inverse variance weighted	4	0.0337285	0.0143836	0.0190306	1.0343	1.00555	1.06388
		Simple mode	4	0.022997	0.021617	0.365437	1.02326	0.980814	1.06755
		Weighted mode	4	0.0238693	0.0194697	0.307666	1.02416	0.98581	1.06399
	genus Akkermansia id.4037	MR Egger	4	0.00672534	0.0431353	0.890417	1.00675	0.925131	1.09557
		Weighted median	4	0.0260525	0.0199172	0.190858	1.02639	0.987099	1.06726
		Inverse variance weighted	4	0.0347462	0.015274	0.0229141	1.03536	1.00482	1.06682
		Simple mode	4	0.0249336	0.0238816	0.373185	1.02525	0.978363	1.07438
		Weighted mode	4	0.0239434	0.0206588	0.330333	1.02423	0.983588	1.06656
	genus Odoribacter id.952	MR Egger	4	0.0024045	0.0394689	0.956962	1.00241	0.927786	1.08303
		Weighted median	4	-0.0364005	0.017731	0.0400796	0.964254	0.931319	0.998354
		Inverse variance weighted	4	-0.0358958	0.0139224	0.00992954	0.964741	0.938771	0.991429
		Simple mode	4	-0.0510726	0.0251382	0.135126	0.95021	0.904527	0.9982
		Weighted mode	4	-0.0170849	0.0216111	0.486932	0.98306	0.942289	1.02559
	genus Ruminococcaceae UCG013 id.11370	MR Egger	4	-0.0442454	0.0441896	0.422165	0.956719	0.877343	1.04328
		Weighted median	4	-0.0271085	0.0183467	0.139524	0.973256	0.93888	1.00889
		Inverse variance weighted	4	-0.0288818	0.0131506	0.0280748	0.971531	0.94681	0.996898
		Simple mode	4	-0.00403796	0.0236419	0.875253	0.99597	0.950872	1.04321
		Weighted mode	4	-0.0399244	0.0217517	0.163776	0.960862	0.920758	1.00271
	genus Olsenella id.822	MR Egger	4	0.168476	0.0765599	0.158744	1.1835	1.01859	1.37511
		Weighted median	4	0.0435297	0.035327	0.217877	1.04449	0.974616	1.11938
		Inverse variance weighted	4	0.0542374	0.0273105	0.0470383	1.05574	1.00071	1.11379
		Simple mode	4	0.0254367	0.0510757	0.652689	1.02576	0.928048	1.13377
		Weighted mode	4	0.0401673	0.0496201	0.477477	1.04098	0.944511	1.14731
	genus Escherichia Shigella id.3504	MR Egger	4	0.0233132	0.063517	0.748787	1.02359	0.90377	1.15929
		Weighted median	4	0.0361566	0.0205337	0.0782657	1.03682	0.995919	1.0794
		Inverse variance weighted	4	0.0505298	0.019192	0.00846687	1.05183	1.013	1.09215
		Simple mode	4	0.0309276	0.0217459	0.250104	1.03141	0.988374	1.07632
		Weighted mode	4	0.0336345	0.0218353	0.221113	1.03421	0.990879	1.07943
	genus Lachnospiraceae UCG004 id.11324	MR Egger	4	-0.0343046	0.0397898	0.479471	0.966277	0.893783	1.04465
		Weighted median	4	-0.0365136	0.017486	0.0367829	0.964145	0.931661	0.997761
		Inverse variance weighted	4	-0.0360039	0.0140399	0.0103353	0.964636	0.938453	0.99155
		Simple mode	4	-0.0389175	0.0215734	0.169009	0.96183	0.922008	1.00337
		Weighted mode	4	-0.0368533	0.0207899	0.1744	0.963817	0.925333	1.0039
T/NK-cell lymphomas	genus Intestinibacter id.11345	Inverse variance weighted	2	0.0449929	0.0228817	0.0492606	1.04602	1.00014	1.094
	genus Lachnospiraceae NK4A136 group id.11319	Inverse variance weighted	2	0.0431977	0.0193886	0.0258809	1.04414	1.00521	1.08459
